# Supplementary material for: Urinary cell-free DNA is a versatile analyte for monitoring infections of the urinary tract
Source: Nat Commun. 2018 Jun 20;9:2412. doi: 10.1038/s41467-018-04745-0 (PMC6010457; doi:10.1038/s41467-018-04745-0)
Supplement: Supplementary file 4 — Supplementary Data 1 [file 41467_2018_4745_MOESM4_ESM.xlsx]

## Sheet: Clinical Data
SAMPLE NAME	SAMPLE ID	PATIENT ID	SAMPLE DAY POST TX	COHORT	STATUS	SECONDARY STATUS	DONOR GENDER	RECIPIENT GENDER	URINE COLLECTION METHOD	URINE CULTURE	PRIMARY UC BACTERIA	PRIMARY UC BACTERIA LOAD, CFU/mL	SECONDARY UC BACTERIA	SECONDARY UC BACTERIA LOAD, CFU/mL.	Antibiotic Resistance Testing	Vancomycin Resistant	Vancomycin MIC	WBC Lower Limit	RBC Lower Limit	BKV qPCR copies
AS1	AS 1000	B1	197	BKVN	BKVN	NA	Male	Male	Clean Catch	No	NA	NA	NA	NA	No	NA	NA	NA	NA	115000000000
AS11	AS 360	B10	367	BKVN	BKVN	NA	Female	Male	Clean Catch	No	NA	NA	NA	NA	No	NA	NA	NA	NA	3670000000
AS12	AS 366	B11	183	BKVN	BKVN	NA	Female	Male	Clean Catch	No	NA	NA	NA	NA	No	NA	NA	NA	NA	481000000
AS13	AS 386	B12	316	BKVN	BKVN	NA	Male	Female	Clean Catch	No	NA	NA	NA	NA	No	NA	NA	NA	NA	6854000000
AS14	AS 390	B13	1102	BKVN	BKVN	NA	Female	Male	Clean Catch	No	NA	NA	NA	NA	No	NA	NA	NA	NA	33750000000
AS21	AS 436	B13	1157	BKVN	BKVN	NA	Female	Male	Clean Catch	No	NA	NA	NA	NA	No	NA	NA	NA	NA	1665000000
AS15	AS 401	B14	271	BKVN	BKVN	NA	Male	Male	Clean Catch	No	NA	NA	NA	NA	No	NA	NA	NA	NA	51930000000
AS16	AS 442	B15	232	BKVN	BKVN	NA	Female	Male	Clean Catch	No	NA	NA	NA	NA	No	NA	NA	NA	NA	2266000000
AS17	AS 799	B16	351	BKVN	BKVN	NA	Male	Female	Clean Catch	No	NA	NA	NA	NA	No	NA	NA	NA	NA	3489000000
BK1	BKV 1016	B17	207	BKVN	BKVN	NA	Male	Male	Clean Catch	No	NA	NA	NA	NA	No	NA	NA	NA	NA	18610000000
BK2	BKV 1089	B18	232	BKVN	BKVN	NA	Female	Male	Clean Catch	No	NA	NA	NA	NA	No	NA	NA	NA	NA	11260000000
BK3	BKV 1484	B19	1257	BKVN	BKVN	NA	Male	Female	Clean Catch	No	NA	NA	NA	NA	No	NA	NA	NA	NA	16600000000
AS2	AS 1035	B2	433	BKVN	BKVN	NA	Female	Male	Clean Catch	No	NA	NA	NA	NA	No	NA	NA	NA	NA	13500000000
BK4	BKV 613	B20	1009	BKVN	BKVN	NA	Female	Female	Clean Catch	No	NA	NA	NA	NA	No	NA	NA	NA	NA	8274000000
S1	S212-27	B21	2099	BKVN	BKVN	NA	Male	Male	Clean Catch	No	NA	NA	NA	NA	No	NA	NA	NA	NA	43000000000
S2	S367-21	B22	1283	BKVN	BKVN	NA	Female	Female	Clean Catch	No	NA	NA	NA	NA	No	NA	NA	NA	NA	41900000000
AS3	AS 1153	B3	497	BKVN	BKVN	NA	Male	Male	Clean Catch	No	NA	NA	NA	NA	No	NA	NA	NA	NA	6617000000
AS5	AS 1227	B4	966	BKVN	BKVN	NA	Female	Male	Clean Catch	No	NA	NA	NA	NA	No	NA	NA	NA	NA	6817000000
AS6	AS 1161	B5	97	BKVN	BKVN	NA	Male	Male	Clean Catch	No	NA	NA	NA	NA	No	NA	NA	NA	NA	54900000000
AS7	AS 427	B6	274	BKVN	BKVN	NA	Male	Male	Clean Catch	No	NA	NA	NA	NA	No	NA	NA	NA	NA	18980000000
AS8	AS 632	B7	467	BKVN	BKVN	NA	Female	Male	Clean Catch	No	NA	NA	NA	NA	No	NA	NA	NA	NA	11330000000
AS19	AS 695 B	B8	130	BKVN	BKVN	NA	Male	Male	Clean Catch	No	NA	NA	NA	NA	No	NA	NA	NA	NA	18030000000
AS9	AS 651	B8	74	BKVN	BKVN	NA	Male	Male	Clean Catch	No	NA	NA	NA	NA	No	NA	NA	NA	NA	505600000
AS10	AS 112	B9	194	BKVN	BKVN	NA	Male	Male	Clean Catch	No	NA	NA	NA	NA	No	NA	NA	NA	NA	13470000000
GU5618	GEM-US-5618	GEM-331	153	UTI	BKVN	Rare Viral Infection	Male	Male	Clean Catch	No	NA	NA	NA	NA	No	NA	NA	NA	NA	6510000000
BC1	TIME-US 009	N1	93	No BKVN	No BKVN	NA	Male	Female	Clean Catch	No	NA	NA	NA	NA	No	NA	NA	NA	NA	0
BC13	TIME-US 431	N10	448	No BKVN	No BKVN	NA	Male	Male	Clean Catch	No	NA	NA	NA	NA	No	NA	NA	NA	NA	0
BC2	TIME-US 105	N2	457	No BKVN	No BKVN	NA	Female	Male	Clean Catch	No	NA	NA	NA	NA	No	NA	NA	NA	NA	0
BC4	TIME-US 128	N3	490	No BKVN	No BKVN	NA	Male	Male	Clean Catch	No	NA	NA	NA	NA	No	NA	NA	NA	NA	1010
BC6	TIME-US 236	N4	446	No BKVN	No BKVN	NA	Female	Female	Clean Catch	No	NA	NA	NA	NA	No	NA	NA	NA	NA	826.3
BC8	TIME-US 410	N5	122	No BKVN	No BKVN	NA	Female	Female	Clean Catch	No	NA	NA	NA	NA	No	NA	NA	NA	NA	2734
BC9	TIME-US 443	N6	1140	No BKVN	No BKVN	NA	Female	Male	Clean Catch	No	NA	NA	NA	NA	No	NA	NA	NA	NA	0
BC10	TIME-US 508	N7	525	No BKVN	No BKVN	NA	Female	Male	Clean Catch	No	NA	NA	NA	NA	No	NA	NA	NA	NA	0
BC11	TIME-US 555	N8	543	No BKVN	No BKVN	NA	Male	Male	Clean Catch	No	NA	NA	NA	NA	No	NA	NA	NA	NA	0
BC12	TIME-US 524	N9	480	No BKVN	No BKVN	NA	Female	Female	Clean Catch	No	NA	NA	NA	NA	No	NA	NA	NA	NA	98940
GU2	GEM-US-218	GEM-037	8	No UTI	No UTI	NA	Female	Female	Clean Catch	Yes	IG	NA	NA	NA	No	NA	NA	9	48	NA
GU31	GEM-US-1194	GEM-086	57	No UTI	No UTI	NA	Female	Female	Clean Catch	Yes	IG	NA	NA	NA	No	NA	NA	3	4	NA
GU43	GEM-US-843	GEM-087	9	No UTI	No UTI	NA	Male	Female	Clean Catch	Yes	IG	NA	NA	NA	No	NA	NA	13	9	NA
GU28	GEM-US-1187	GEM-098	27	No UTI	No UTI	NA	Male	Female	Clean Catch	Yes	IG	NA	NA	NA	No	NA	NA	3	1	NA
GU27	GEM-US-1184	GEM-110	6	No UTI	No UTI	NA	Male	Male	Clean Catch	Yes	IG	NA	NA	NA	No	NA	NA	5	50	NA
GU40	GEM-US-829	GEM-090	3	No UTI	No UTI	NA	Male	Male	Clean Catch	No	NA	NA	NA	NA	No	NA	NA	NA	NA	NA
GU6	GEM-US-156	GEM-033	3	No UTI	No UTI	NA	Male	Female	Foley	No	NA	NA	NA	NA	No	NA	NA	NA	NA	NA
GU16	GEM-US-456	GEM-061	2	No UTI	No UTI	NA	Female	Male	Foley	No	NA	NA	NA	NA	No	NA	NA	NA	NA	NA
GU20	GEM-US-622	GEM-074	1	No UTI	No UTI	NA	Female	Male	Foley	No	NA	NA	NA	NA	No	NA	NA	NA	NA	NA
GU35	GEM-US-647	GEM-075	1	No UTI	No UTI	NA	Female	Male	Foley	No	NA	NA	NA	NA	No	NA	NA	NA	NA	NA
GU23	GEM-US-681	GEM-078	2	No UTI	No UTI	NA	Male	Male	Foley	No	NA	NA	NA	NA	No	NA	NA	NA	NA	NA
GU39	GEM-US-788	GEM-087	2	No UTI	No UTI	NA	Male	Female	Foley	No	NA	NA	NA	NA	No	NA	NA	NA	NA	NA
GU12	GEM-US-342	GEM-033	32	No UTI	No UTI	NA	Male	Female	Clean Catch	Yes	NEG	NA	NA	NA	No	NA	NA	8	3	NA
GU8	GEM-US-196	GEM-033	10	No UTI	No UTI	NA	Male	Female	Clean Catch	Yes	NEG	NA	NA	NA	No	NA	NA	17	19	NA
GU13	GEM-US-349	GEM-037	28	No UTI	No UTI	NA	Female	Female	Clean Catch	Yes	NEG	NA	NA	NA	No	NA	NA	5	3	NA
GU18	GEM-US-512	GEM-061	9	No UTI	No UTI	NA	Female	Male	Clean Catch	Yes	NEG	NA	NA	NA	No	NA	NA	6	50	NA
GU21	GEM-US-666	GEM-061	29	No UTI	No UTI	NA	Female	Male	Clean Catch	Yes	NEG	NA	NA	NA	No	NA	NA	NA	NA	NA
GU32	GEM-US-1202	GEM-065	93	No UTI	No UTI	NA	Male	Male	Clean Catch	Yes	NEG	NA	NA	NA	No	NA	NA	NA	NA	NA
GU26	GEM-US-1181	GEM-071	83	No UTI	No UTI	NA	Male	Male	Clean Catch	Yes	NEG	NA	NA	NA	No	NA	NA	0	2	NA
GU22	GEM-US-679	GEM-074	9	No UTI	No UTI	NA	Female	Male	Clean Catch	Yes	NEG	NA	NA	NA	No	NA	NA	0	50	NA
GU41	GEM-US-838	GEM-074	29	No UTI	No UTI	NA	Female	Male	Clean Catch	Yes	NEG	NA	NA	NA	No	NA	NA	7	5	NA
GU36	GEM-US-716	GEM-075	12	No UTI	No UTI	NA	Female	Male	Clean Catch	Yes	NEG	NA	NA	NA	No	NA	NA	2	1	NA
GU42	GEM-US-840	GEM-075	28	No UTI	No UTI	NA	Female	Male	Clean Catch	Yes	NEG	NA	NA	NA	No	NA	NA	3	1	NA
GU37	GEM-US-732	GEM-078	9	No UTI	No UTI	NA	Male	Male	Clean Catch	Yes	NEG	NA	NA	NA	No	NA	NA	9	50	NA
GU45	GEM-US-887	GEM-078	29	No UTI	No UTI	NA	Male	Male	Clean Catch	Yes	NEG	NA	NA	NA	No	NA	NA	9	20	NA
GU46	GEM-US-978	GEM-087	28	No UTI	No UTI	NA	Male	Female	Clean Catch	Yes	NEG	NA	NA	NA	No	NA	NA	12	3	NA
GU25	GEM-US-1004	GEM-090	27	No UTI	No UTI	NA	Male	Male	Clean Catch	Yes	NEG	NA	NA	NA	No	NA	NA	3	3	NA
GU44	GEM-US-877	GEM-090	10	No UTI	No UTI	NA	Male	Male	Clean Catch	Yes	NEG	NA	NA	NA	No	NA	NA	4	12	NA
GU29	GEM-US-1190	GEM-106	13	No UTI	No UTI	NA	Male	Male	Clean Catch	Yes	NEG	NA	NA	NA	No	NA	NA	4	5	NA
GU1438	GEM-US-1438	GEM-115	32	Rare Viral Infection	Post Rare Viral Infection	NA	Male	Female	Clean Catch	No	NA	NA	NA	NA	No	NA	NA	NA	NA	NA
GU4192	GEM-US-4192	GEM-229	146	Rare Viral Infection	Post Rare Viral Infection	NA	Female	Female	Clean Catch	Yes	NEG	NA	NA	NA	No	NA	NA	2	0	NA
GU56	GEM-US-851	GEM-055	63	UTI	Post-UTI	NA	Male	Male	Clean Catch	Yes	IG	NA	NA	NA	No	NA	NA	NA	NA	NA
GU1586	GEM-US-1586	GEM-127	24	UTI	Post-UTI	NA	Male	Female	Clean Catch	Yes	Mixed	NO ID	NA	NA	No	NA	NA	21	5	NA
GU75	GEM-US-1660	GEM-127	31	UTI	Post-UTI	NA	Male	Female	Clean Catch	No	NA	NA	NA	NA	No	NA	NA	NA	NA	NA
GU60	GEM-US-1948	GEM-129	62	UTI	Post-UTI	NA	Male	Female	Clean Catch	No	NA	NA	NA	NA	No	NA	NA	NA	NA	NA
GU6550	GEM-US-6550	GEM-331	289	UTI	Post-UTI	NA	Male	Male	Clean Catch	No	NA	NA	NA	NA	No	NA	NA	NA	NA	NA
GU61	GEM-US-290	GEM-024	30	UTI	Post-UTI	NA	Male	Female	Clean Catch	Yes	NEG	NA	NA	NA	No	NA	NA	14	20	NA
GU80	GEM-US-1583	GEM-088	106	UTI	Post-UTI	NA	Male	Male	Clean Catch	Yes	NEG	NA	NA	NA	No	NA	NA	3	1	NA
GU34	GEM-US-1208	GEM-093	48	UTI	Post-UTI	NA	Male	Female	Clean Catch	Yes	NEG	NA	NA	NA	No	NA	NA	1	0	NA
GU30	GEM-US-1191	GEM-107	13	UTI	Post-UTI	NA	Female	Female	Clean Catch	Yes	NEG	NA	NA	NA	No	NA	NA	26	8	NA
GU66	GEM-US-1608	GEM-127	27	UTI	Post-UTI	NA	Male	Female	Clean Catch	Yes	NEG	NA	NA	NA	No	NA	NA	8	5	NA
GU76	GEM-US-1712	GEM-129	31	UTI	Post-UTI	NA	Male	Female	Clean Catch	Yes	NEG	NA	NA	NA	No	NA	NA	26	37	NA
GU68	GEM-US-2103	GEM-165	29	UTI	Post-UTI	NA	Male	Female	Clean Catch	Yes	NEG	NA	NA	NA	No	NA	NA	50	50	NA
GU3382	GEM-US-3382	GEM-229	63	Rare Viral Infection	Pre Rare Viral Infection	NA	Female	Female	Clean Catch	Yes	Mixed	NO ID	NA	NA	No	NA	NA	50	8	NA
GU3603	GEM-US-3603	GEM-229	85	Rare Viral Infection	Pre Rare Viral Infection	NA	Female	Female	Clean Catch	Yes	Mixed	NO ID	NA	NA	No	NA	NA	24	2	NA
GU1264	GEM-US-1264	GEM-115	9	Rare Viral Infection	Pre Rare Viral Infection	NA	Male	Female	Clean Catch	Yes	NEG	NA	NA	NA	No	NA	NA	26	50	NA
GU3144	GEM-US-3144	GEM-229	41	Rare Viral Infection	Pre Rare Viral Infection	NA	Female	Female	Clean Catch	Yes	NEG	NA	NA	NA	No	NA	NA	22	13	NA
GU5564	GEM-US-5564	GEM-331	145	UTI	Pre Rare Viral Infection	NA	Male	Male	Clean Catch	Yes	NEG	NA	NA	NA	No	NA	NA	1	0	NA
GU64	GEM-US-1090	GEM-096	22	UTI	Pre-UTI	NA	Male	Female	Clean Catch	Yes	IG	NA	NA	NA	No	NA	NA	2	2	NA
GU59	GEM-US-1946	GEM-160	18	UTI	Pre-UTI	NA	Male	Female	Clean Catch	Yes	IG	NA	NA	NA	No	NA	NA	11	4	NA
GU47	GEM-US-185	GEM-024	13	UTI	Pre-UTI	NA	Male	Female	Clean Catch	Yes	Mixed	NO ID	NA	NA	No	NA	NA	10	50	NA
GU1	GEM-US-203	GEM-039	2	UTI	Pre-UTI	NA	Male	Female	Foley	No	NA	NA	NA	NA	No	NA	NA	NA	NA	NA
GU3	GEM-US-219	GEM-040	1	UTI	Pre-UTI	NA	Female	Female	Foley	No	NA	NA	NA	NA	No	NA	NA	NA	NA	NA
GU50	GEM-US-720	GEM-080	1	UTI	Pre-UTI	NA	Male	Female	Foley	No	NA	NA	NA	NA	No	NA	NA	NA	NA	NA
GU51	GEM-US-733	GEM-082	2	UTI	Pre-UTI	NA	Female	Female	Foley	No	NA	NA	NA	NA	No	NA	NA	NA	NA	NA
GU58	GEM-US-1463	GEM-129	2	UTI	Pre-UTI	NA	Male	Female	Foley	No	NA	NA	NA	NA	No	NA	NA	NA	NA	NA
GU11	GEM-US-324	GEM-027	39	UTI	Pre-UTI	NA	Female	Male	Clean Catch	Yes	NEG	NA	NA	NA	No	NA	NA	13	3	NA
GU15	GEM-US-367	GEM-041	18	UTI	Pre-UTI	NA	Male	Male	Clean Catch	Yes	NEG	NA	NA	NA	No	NA	NA	1	4	NA
GU17	GEM-US-497	GEM-046	34	UTI	Pre-UTI	NA	Female	Male	Clean Catch	Yes	NEG	NA	NA	NA	No	NA	NA	NA	NA	NA
GU24	GEM-US-696	GEM-055	42	UTI	Pre-UTI	NA	Male	Male	Clean Catch	Yes	NEG	NA	NA	NA	No	NA	NA	NA	NA	NA
GU48	GEM-US-651	GEM-063	25	UTI	Pre-UTI	NA	Male	Male	Clean Catch	Yes	NEG	NA	NA	NA	No	NA	NA	NA	NA	NA
GU57	GEM-US-1001	GEM-088	29	UTI	Pre-UTI	NA	Male	Male	Clean Catch	Yes	NEG	NA	NA	NA	No	NA	NA	4	3	NA
GU33	GEM-US-1205	GEM-109	9	UTI	Pre-UTI	NA	Female	Female	Clean Catch	Yes	NEG	NA	NA	NA	No	NA	NA	0	4	NA
GU467	GEM-US-467	GEM-058	8	UTI	UTI	NA	Female	Female	Clean Catch	Yes	Enterococcus faecalis	100000	NA	NA	Yes	Susceptible	1	50	50	NA
GU53	GEM-US-784	GEM-082	9	UTI	UTI	NA	Female	Female	Clean Catch	Yes	Enterococcus faecalis	50000	NA	NA	Yes	Susceptible	2	23	46	NA
GU74	GEM-US-1555	GEM-088	103	UTI	UTI	NA	Male	Male	Clean Catch	Yes	Enterococcus faecalis	100000	NA	NA	Yes	Susceptible	2	23	0	NA
GU78	GEM-US-1088	GEM-088	43	UTI	UTI	NA	Male	Male	Clean Catch	Yes	Enterococcus faecalis	80000	NA	NA	Yes	Susceptible	2	50	2	NA
GU71	GEM-US-1146	GEM-096	29	UTI	UTI	NA	Male	Female	Clean Catch	Yes	Enterococcus faecalis	80000	NA	NA	Yes	Susceptible	1	6	4	NA
GU1209	GEM-US-1209	GEM-099	30	UTI	UTI	NA	Female	Male	Clean Catch	Yes	Enterococcus faecalis	100000	NA	NA	Yes	Susceptible	1	30	22	NA
GU67	GEM-US-1752	GEM-129	36	UTI	UTI	NA	Male	Female	Clean Catch	Yes	Enterococcus faecalis	100000	NA	NA	Yes	Resistant	> 16	8	2	NA
GU79	GEM-US-1501	GEM-129	8	UTI	UTI	NA	Male	Female	Clean Catch	Yes	Enterococcus faecalis	100000	Staphylococcus (coagulase negative)	60000	Yes	Resistant	> 16	50	26	NA
GU81	GEM-US-1954	GEM-165	9	UTI	UTI	NA	Male	Female	Clean Catch	Yes	Enterococcus faecalis	100000	NA	NA	Yes	Susceptible	2	16	50	NA
GU83	GEM-US-2089	GEM-165	25	UTI	UTI	NA	Male	Female	Clean Catch	Yes	Enterococcus faecalis	100000	NA	NA	Yes	Susceptible	2	50	50	NA
GU73	GEM-US-1538	GEM-127	20	UTI	UTI	NA	Male	Female	Clean Catch	Yes	Enterococcus faecium	20000	NA	NA	Yes	Resistant	> 256 (Etest)	10	5	NA
GU2913	GEM-US-2913	GEM-221	26	UTI	UTI	NA	Male	Male	Clean Catch	Yes	Enterococcus faecium	50000	NA	NA	Yes	NA	NA	5	50	NA
GU69	GEM-US-465	GEM-026	55	UTI	UTI	NA	Male	Female	Clean Catch	Yes	Escherichia coli	100000	NA	NA	Yes	NA	NA	27	1	NA
GU14	GEM-US-365	GEM-027	43	UTI	UTI	NA	Female	Male	Clean Catch	Yes	Escherichia coli	100000	NA	NA	Yes	NA	NA	50	27	NA
GU5	GEM-US-259	GEM-040	8	UTI	UTI	NA	Female	Female	Clean Catch	Yes	Escherichia coli	100000	NA	NA	Yes	NA	NA	50	8	NA
GU55	GEM-US-543	GEM-041	42	UTI	UTI	NA	Male	Male	Clean Catch	Yes	Escherichia coli	10000	Corynevacterium (genus level)	10000	Yes	NA	NA	0	1	NA
GU9	GEM-US-384	GEM-041	22	UTI	UTI	NA	Male	Male	Clean Catch	Yes	Escherichia coli	20000	NA	NA	Yes	NA	NA	16	5	NA
GU19	GEM-US-597	GEM-046	46	UTI	UTI	NA	Female	Male	Clean Catch	Yes	Escherichia coli	100000	NA	NA	Yes	NA	NA	NA	NA	NA
GU454	GEM-US-454	GEM-057	7	UTI	UTI	NA	Male	Female	Clean Catch	Yes	Escherichia coli	20000	NA	NA	Yes	NA	NA	0	50	NA
GU1495	GEM-US-1495	GEM-062	138	UTI	UTI	NA	Female	Female	Clean Catch	Yes	Escherichia coli	100000	NA	NA	Yes	NA	NA	13	4	NA
GU77	GEM-US-859	GEM-082	20	UTI	UTI	NA	Female	Female	Clean Catch	Yes	Escherichia coli	30000	NA	NA	Yes	NA	NA	3	4	NA
GU1125	GEM-US-1125	GEM-107	6	UTI	UTI	NA	Female	Female	Clean Catch	Yes	Escherichia coli	100000	NA	NA	Yes	NA	NA	50	50	NA
GU65	GEM-US-1195	GEM-111	6	UTI	UTI	NA	Female	Female	Clean Catch	Yes	Escherichia coli	100000	NA	NA	Yes	NA	NA	17	27	NA
GU1423	GEM-US-1423	GEM-121	11	UTI	UTI	NA	Female	Female	Clean Catch	Yes	Escherichia coli	50000	NA	NA	Yes	NA	NA	14	5	NA
GU4446	GEM-US-4446	GEM-127	337	UTI	UTI	NA	Male	Female	Clean Catch	Yes	Escherichia coli	20000	Enterococcus faecalis	20000	Yes	Resistant	> 16	1	5	NA
GU82	GEM-US-1970	GEM-160	20	UTI	UTI	NA	Male	Female	Clean Catch	Yes	Escherichia coli	70000	NA	NA	Yes	NA	NA	19	16	NA
GU2460	GEM-US-2460	GEM-162	75	UTI	UTI	NA	Male	Male	Clean Catch	Yes	Escherichia coli	50000	NA	NA	Yes	NA	NA	NA	NA	NA
GU2057	GEM-US-2057	GEM-172	11	UTI	UTI	NA	Female	Female	Clean Catch	Yes	Escherichia coli	20000	Staphylococcus (coagulase negative)	10000	Yes	NA	NA	12	8	NA
GU2157	GEM-US-2157	GEM-172	25	UTI	UTI	NA	Female	Female	Clean Catch	Yes	Escherichia coli	40000	NA	NA	Yes	NA	NA	16	7	NA
GU2300	GEM-US-2300	GEM-184	21	UTI	UTI	NA	Male	Female	Clean Catch	Yes	Escherichia coli	60000	Staphylococcus (coagulase negative)	20000	Yes	NA	NA	2	15	NA
GU2709	GEM-US-2709	GEM-207	29	UTI	UTI	NA	Male	Female	Clean Catch	Yes	Escherichia coli	100000	NA	NA	Yes	NA	NA	33	23	NA
GU3012	GEM-US-3012	GEM-232	20	UTI	UTI	NA	Female	Female	Clean Catch	Yes	Escherichia coli	20000	NA	NA	Yes	NA	NA	10	8	NA
GU3825	GEM-US-3825	GEM-287	10	UTI	UTI	NA	Female	Male	Clean Catch	Yes	Escherichia coli	100000	Klebsiella pneumoniae	30000	Yes	NA	NA	6	50	NA
GU6599	GEM-US-6599	GEM-331	285	UTI	UTI	NA	Male	Male	Clean Catch	Yes	Haemophilus influenzae	10000	NA	NA	Yes	NA	NA	50	5	NA
GU10	GEM-US-267	GEM-039	14	UTI	UTI	NA	Male	Female	Clean Catch	Yes	Klebsiella oxytoca	70000	NA	NA	Yes	NA	NA	11	50	NA
GU38	GEM-US-740	GEM-055	49	UTI	UTI	NA	Male	Male	Clean Catch	Yes	Klebsiella pneumoniae	100000	NA	NA	Yes	NA	NA	NA	NA	NA
GU49	GEM-US-675	GEM-063	28	UTI	UTI	NA	Male	Male	Clean Catch	Yes	Klebsiella pneumoniae	80000	NA	NA	Yes	NA	NA	NA	NA	NA
GU52	GEM-US-779	GEM-080	9	UTI	UTI	NA	Male	Female	Clean Catch	Yes	Pseudomonas aeruginosa	80000	NA	NA	Yes	NA	NA	50	50	NA
GU63	GEM-US-942	GEM-080	30	UTI	UTI	NA	Male	Female	Clean Catch	Yes	Pseudomonas aeruginosa	90000	NA	NA	Yes	NA	NA	50	4	NA
GU70	GEM-US-1052	GEM-080	49	UTI	UTI	NA	Male	Female	Clean Catch	Yes	Pseudomonas aeruginosa	10000	NA	NA	Yes	NA	NA	0	1	NA
GU72	GEM-US-1331	GEM-111	25	UTI	UTI	NA	Female	Female	Clean Catch	Yes	Raoultella ornithinolytica	100000	NA	NA	Yes	NA	NA	50	11	NA
GU54	GEM-US-397	GEM-039	30	UTI	UTI	NA	Male	Female	Clean Catch	Yes	Staphylococcus (coagulase negative)	90000	NA	NA	Yes	NA	NA	7	7	NA
GU62	GEM-US-409	GEM-026	48	UTI	UTI	NA	Male	Female	Clean Catch	Yes	Streptococcus (viridins group)	30000	NA	NA	Yes	NA	NA	6	2	NA
