# Supplementary material for: Urinary cell-free DNA is a versatile analyte for monitoring infections of the urinary tract
Source: Nat Commun. 2018 Jun 20;9:2412. doi: 10.1038/s41467-018-04745-0 (PMC6010457; doi:10.1038/s41467-018-04745-0)
Supplement: Supplementary file 5 — Supplementary Data 2 [file 41467_2018_4745_MOESM5_ESM.xlsx]

## Sheet: Fig2A
SAMPLE NAME	SAMPLE ID	STATUS	BK Relative Genomic Abundance (RGE)
AS1	AS 1000	BKVN	170269
AS10	AS 112	BKVN	196525
AS11	AS 360	BKVN	99149.9
AS12	AS 366	BKVN	10880.9
AS13	AS 386	BKVN	224870
AS14	AS 390	BKVN	117285
AS15	AS 401	BKVN	179764
AS16	AS 442	BKVN	266045
AS17	AS 799	BKVN	145763
AS19	AS 695 B	BKVN	89782.4
AS2	AS 1035	BKVN	473249
AS21	AS 436	BKVN	21430.2
AS3	AS 1153	BKVN	206223
AS5	AS 1227	BKVN	122032
AS6	AS 1161	BKVN	118420
AS7	AS 427	BKVN	126618
AS8	AS 632	BKVN	48665.3
AS9	AS 651	BKVN	8570.58
BC1	TIME-US 009	No BKVN	Below Detection
BC10	TIME-US 508	No BKVN	Below Detection
BC11	TIME-US 555	No BKVN	Below Detection
BC12	TIME-US 524	No BKVN	Below Detection
BC13	TIME-US 431	No BKVN	Below Detection
BC2	TIME-US 105	No BKVN	Below Detection
BC4	TIME-US 128	No BKVN	Below Detection
BC6	TIME-US 236	No BKVN	Below Detection
BC8	TIME-US 410	No BKVN	Below Detection
BC9	TIME-US 443	No BKVN	Below Detection
BK1	BKV 1016	BKVN	78639.1
BK2	BKV 1089	BKVN	121222
BK3	BKV 1484	BKVN	232666
BK4	BKV 613	BKVN	131783
GU1	GEM-US-203	No Biopsy	Below Detection
GU10	GEM-US-267	No Biopsy	Below Detection
GU11	GEM-US-324	No Biopsy	Below Detection
GU1125	GEM-US-1125	No Biopsy	Below Detection
GU12	GEM-US-342	No Biopsy	Below Detection
GU1209	GEM-US-1209	No Biopsy	Below Detection
GU1264	GEM-US-1264	No Biopsy	Below Detection
GU13	GEM-US-349	No Biopsy	Below Detection
GU14	GEM-US-365	No Biopsy	Below Detection
GU1423	GEM-US-1423	No Biopsy	Below Detection
GU1438	GEM-US-1438	No Biopsy	Below Detection
GU1495	GEM-US-1495	No Biopsy	Below Detection
GU15	GEM-US-367	No Biopsy	Below Detection
GU1586	GEM-US-1586	No Biopsy	Below Detection
GU16	GEM-US-456	No Biopsy	Below Detection
GU17	GEM-US-497	No Biopsy	Below Detection
GU18	GEM-US-512	No Biopsy	1.55294
GU19	GEM-US-597	No Biopsy	Below Detection
GU2	GEM-US-218	No Biopsy	Below Detection
GU20	GEM-US-622	No Biopsy	Below Detection
GU2057	GEM-US-2057	No Biopsy	Below Detection
GU21	GEM-US-666	No Biopsy	Below Detection
GU2157	GEM-US-2157	No Biopsy	Below Detection
GU22	GEM-US-679	No Biopsy	Below Detection
GU23	GEM-US-681	No Biopsy	Below Detection
GU2300	GEM-US-2300	No Biopsy	Below Detection
GU24	GEM-US-696	No Biopsy	Below Detection
GU2460	GEM-US-2460	No Biopsy	Below Detection
GU25	GEM-US-1004	No Biopsy	758.221
GU26	GEM-US-1181	No Biopsy	Below Detection
GU27	GEM-US-1184	No Biopsy	Below Detection
GU2709	GEM-US-2709	No Biopsy	Below Detection
GU28	GEM-US-1187	No Biopsy	Below Detection
GU29	GEM-US-1190	No Biopsy	Below Detection
GU2913	GEM-US-2913	No Biopsy	Below Detection
GU3	GEM-US-219	No Biopsy	Below Detection
GU30	GEM-US-1191	No Biopsy	Below Detection
GU3012	GEM-US-3012	No Biopsy	Below Detection
GU31	GEM-US-1194	No Biopsy	6507.95
GU3144	GEM-US-3144	No Biopsy	Below Detection
GU32	GEM-US-1202	No Biopsy	Below Detection
GU33	GEM-US-1205	No Biopsy	Below Detection
GU3382	GEM-US-3382	No Biopsy	Below Detection
GU34	GEM-US-1208	No Biopsy	Below Detection
GU35	GEM-US-647	No Biopsy	Below Detection
GU36	GEM-US-716	No Biopsy	Below Detection
GU3603	GEM-US-3603	No Biopsy	Below Detection
GU37	GEM-US-732	No Biopsy	Below Detection
GU38	GEM-US-740	No Biopsy	Below Detection
GU3825	GEM-US-3825	No Biopsy	Below Detection
GU39	GEM-US-788	No Biopsy	Below Detection
GU40	GEM-US-829	No Biopsy	Below Detection
GU41	GEM-US-838	No Biopsy	Below Detection
GU4192	GEM-US-4192	No Biopsy	Below Detection
GU42	GEM-US-840	No Biopsy	Below Detection
GU43	GEM-US-843	No Biopsy	Below Detection
GU44	GEM-US-877	No Biopsy	Below Detection
GU4446	GEM-US-4446	No Biopsy	Below Detection
GU45	GEM-US-887	No Biopsy	Below Detection
GU454	GEM-US-454	No Biopsy	Below Detection
GU46	GEM-US-978	No Biopsy	Below Detection
GU467	GEM-US-467	No Biopsy	Below Detection
GU47	GEM-US-185	No Biopsy	Below Detection
GU48	GEM-US-651	No Biopsy	Below Detection
GU49	GEM-US-675	No Biopsy	Below Detection
GU5	GEM-US-259	No Biopsy	Below Detection
GU50	GEM-US-720	No Biopsy	1.70439
GU51	GEM-US-733	No Biopsy	Below Detection
GU52	GEM-US-779	No Biopsy	5.01911
GU53	GEM-US-784	No Biopsy	Below Detection
GU54	GEM-US-397	No Biopsy	Below Detection
GU55	GEM-US-543	No Biopsy	Below Detection
GU5564	GEM-US-5564	No Biopsy	52648.8
GU56	GEM-US-851	No Biopsy	Below Detection
GU5618	GEM-US-5618	BKVN	35323.6
GU57	GEM-US-1001	No Biopsy	Below Detection
GU58	GEM-US-1463	No Biopsy	1.39639
GU59	GEM-US-1946	No Biopsy	Below Detection
GU6	GEM-US-156	No Biopsy	Below Detection
GU60	GEM-US-1948	No BKVN	Below Detection
GU61	GEM-US-290	No Biopsy	Below Detection
GU62	GEM-US-409	No Biopsy	Below Detection
GU63	GEM-US-942	No Biopsy	4.86647
GU64	GEM-US-1090	No Biopsy	Below Detection
GU65	GEM-US-1195	No Biopsy	Below Detection
GU6550	GEM-US-6550	No Biopsy	Below Detection
GU6599	GEM-US-6599	No Biopsy	243.243
GU66	GEM-US-1608	No Biopsy	2.78517
GU67	GEM-US-1752	No Biopsy	Below Detection
GU68	GEM-US-2103	No Biopsy	Below Detection
GU69	GEM-US-465	No Biopsy	Below Detection
GU70	GEM-US-1052	No Biopsy	Below Detection
GU71	GEM-US-1146	No Biopsy	Below Detection
GU72	GEM-US-1331	No Biopsy	Below Detection
GU73	GEM-US-1538	No Biopsy	Below Detection
GU74	GEM-US-1555	No Biopsy	Below Detection
GU75	GEM-US-1660	No Biopsy	3.08942
GU76	GEM-US-1712	No Biopsy	Below Detection
GU77	GEM-US-859	No Biopsy	Below Detection
GU78	GEM-US-1088	No Biopsy	2.74087
GU79	GEM-US-1501	No Biopsy	Below Detection
GU8	GEM-US-196	No Biopsy	Below Detection
GU80	GEM-US-1583	No Biopsy	Below Detection
GU81	GEM-US-1954	No Biopsy	Below Detection
GU82	GEM-US-1970	No Biopsy	Below Detection
GU83	GEM-US-2089	No Biopsy	Below Detection
GU9	GEM-US-384	No Biopsy	Below Detection
S1	S212-27	BKVN	368309
S2	S367-21	BKVN	123770
