# Supplementary material for: Urinary cell-free DNA is a versatile analyte for monitoring infections of the urinary tract
Source: Nat Commun. 2018 Jun 20;9:2412. doi: 10.1038/s41467-018-04745-0 (PMC6010457; doi:10.1038/s41467-018-04745-0)
Supplement: Supplementary file 6 — Supplementary Data 3 [file 41467_2018_4745_MOESM6_ESM.xlsx]

## Sheet: Fig2B
RANKING	GU10, species	GU10, RGE	GU11, species	GU11, RGE	GU1125, species	GU1125, RGE	GU12, species	GU12, RGE	GU1209, species	GU1209, RGE	GU1264, species	GU1264, RGE	GU13, species	GU13, RGE	GU14, species	GU14, RGE	GU1423, species	GU1423, RGE	GU1495, species	GU1495, RGE	GU15, species	GU15, RGE	GU1586, species	GU1586, RGE	GU17, species	GU17, RGE	GU18, species	GU18, RGE	GU19, species	GU19, RGE	GU2, species	GU2, RGE	GU2057, species	GU2057, RGE	GU21, species	GU21, RGE	GU2157, species	GU2157, RGE	GU22, species	GU22, RGE	GU2300, species	GU2300, RGE	GU24, species	GU24, RGE	GU2460, species	GU2460, RGE	GU25, species	GU25, RGE	GU26, species
PRIMARY UC Diagnosis	Klebsiella oxytoca	70000	NEG	0	Escherichia coli	100000	NEG	0	Enterococcus faecalis	100000	NEG	0	NEG	0	Escherichia coli	100000	Escherichia coli	50000	Escherichia coli	100000	NEG	0	Mixed	NO ID	NEG	0	NEG	0	Escherichia coli	100000	IG	0	Escherichia coli	20000	NEG	0	Escherichia coli	40000	NEG	0	Escherichia coli	60000	NEG	0	Escherichia coli	50000	NEG	0	NEG
#1	Klebsiella oxytoca	10.65	Streptococcus mitis	0.0114	Escherichia coli	53.9	Lactobacillus crispatus	0.5256	Enterococcus faecalis	6.007	Ureaplasma parvum	0.1692	Ureaplasma parvum	14.77	Raoultella ornithinolytica	7.31	Escherichia coli	0.5512	Escherichia coli	394.3	Cutibacterium acnes	1.83	Enterococcus faecium	3.294	Acidovorax ebreus	0.0456	Enterococcus faecalis	0.013	Escherichia coli	5.556	Ureaplasma parvum	14.82	Lactobacillus gasseri	0.4066	Cutibacterium acnes	1.039	Escherichia coli	1.305	root	0	Gardnerella vaginalis	30.82	Klebsiella pneumoniae	0.0171	Escherichia coli	1.507	Streptococcus pneumoniae	0.0049	Cutibacterium acnes
#2	Bacteroides vulgatus	0.7125	Corynebacterium aurimucosum	0.0092	Shigella flexneri	7.869	Ureaplasma parvum	0.2731	Enterococcus sp. 7L76	0.6733	Lactobacillus gasseri	0.1142	Ureaplasma urealyticum	0.1021	Staphylococcus aureus	3.854	Shigella flexneri	0.1489	Bacteroides vulgatus	104.8	Salmonella enterica	0.461	Lactobacillus rhamnosus	3.009	Xanthomonas campestris	0.039	Corynebacterium aurimucosum	0.0047	Shigella flexneri	0.651	Staphylococcus epidermidis	0.248	Escherichia coli	0.1166	Comamonas testosteroni	0.4071	Shigella flexneri	0.1625	root	0	Corynebacterium jeikeium	1.363	Klebsiella variicola	0.0153	Rhodococcus erythropolis	0.5601	Streptococcus mitis	0.0038	Finegoldia magna
#3	Veillonella parvula	0.3885	Streptococcus pneumoniae	0.0083	Escherichia fergusonii	0.7073	Staphylococcus epidermidis	0.1305	Thermus scotoductus	0.0439	Staphylococcus epidermidis	0.0192	Finegoldia magna	0.0295	Enterococcus faecalis	0.2517	Bacteroides fragilis	0.0793	[Ruminococcus] torques	74.34	Comamonas testosteroni	0.2307	Mycoplasma hominis	2.958	Acidovorax sp. JS42	0.0205	Corynebacterium jeikeium	0.0023	Shigella boydii	0.0821	Klebsiella pneumoniae	0.1483	Lactobacillus johnsonii	0.0193	Bacteroides vulgatus	0.2164	Lactobacillus gasseri	0.1258	root	0	Anaerococcus prevotii	1.32	Klebsiella oxytoca	0.0009	Comamonas testosteroni	0.5372	Streptococcus thermophilus	0.0036	Comamonas testosteroni
#4	Bacteroides xylanisolvens	0.3882	Streptococcus pseudopneumoniae	0.0029	Shigella boydii	0.5602	Streptococcus anginosus	0.0734	Rhodococcus erythropolis	0.0408	Lactobacillus johnsonii	0.0093	Mycoplasma penetrans	0.0031	Klebsiella pneumoniae	0.2396	Rhodococcus erythropolis	0.0401	Shigella flexneri	52.86	Staphylococcus epidermidis	0.2168	Ureaplasma parvum	2.642	Streptococcus anginosus	0.018	Corynebacterium diphtheriae	0.0015	Escherichia fergusonii	0.062	Lactobacillus johnsonii	0.1178	Thermus scotoductus	0.0188	Pseudomonas fluorescens	0.1495	Rhodococcus erythropolis	0.0729	root	0	Escherichia coli	1.224	root	0	Cutibacterium acnes	0.5297	Streptococcus sp. I-G2	0.0035	Streptococcus pneumoniae
#5	Klebsiella pneumoniae	0.3526	Corynebacterium jeikeium	0.0027	Shigella dysenteriae	0.3485	Prevotella sp. oral taxon 299	0.0634	Bacteroides vulgatus	0.029	Enterococcus faecalis	0.0035	Mycoplasma gallisepticum	0.002	Cronobacter sakazakii	0.1224	Thermus scotoductus	0.0366	Bacteroides thetaiotaomicron	38.14	Escherichia coli	0.1517	Ureaplasma urealyticum	0.6803	Acidovorax sp. KKS102	0.0137	Enterococcus sp. 7L76	0.0014	Shigella dysenteriae	0.0259	Ureaplasma urealyticum	0.0915	Shigella flexneri	0.0149	Stenotrophomonas maltophilia	0.1079	Thermus scotoductus	0.0511	root	0	Enterococcus faecalis	0.7005	root	0	Bacteroides vulgatus	0.37	Corynebacterium aurimucosum	0.0028	Anaerococcus prevotii
#6	[Eubacterium] siraeum	0.2018	Corynebacterium diphtheriae	0.0027	Yersinia pestis	0.2601	Campylobacter hominis	0.0494	Faecalibacterium prausnitzii	0.0207	Staphylococcus lugdunensis	0.0017	Mycoplasma genitalium	0.001	Escherichia coli	0.0649	Bacteroides vulgatus	0.0305	Alistipes shahii	22.92	Pseudomonas putida	0.1367	Gardnerella vaginalis	0.544	Enterobacter cloacae	0.0122	Corynebacterium resistens	0.0013	Yersinia pestis	0.0251	Lactobacillus gasseri	0.081	Faecalibacterium prausnitzii	0.0131	Acidovorax ebreus	0.1062	Bacteroides vulgatus	0.0404	root	0	Mobiluncus curtisii	0.3888	root	0	Thermus scotoductus	0.3134	Streptococcus oralis	0.002	Flavobacterium branchiophilum
#7	Salmonella enterica	0.1198	Corynebacterium urealyticum	0.002	Salmonella enterica	0.1145	Acidovorax ebreus	0.0487	[Eubacterium] rectale	0.02	Ureaplasma urealyticum	0.0012	Mycoplasma hominis	0.0001	Salmonella enterica	0.0302	[Eubacterium] rectale	0.0216	Shigella boydii	17.94	Bacteroides vulgatus	0.1236	Lactobacillus casei	0.0932	Enterococcus faecalis	0.0106	Corynebacterium efficiens	0.0008	Citrobacter koseri	0.0093	Gardnerella vaginalis	0.0553	Lactobacillus helveticus	0.0087	Corynebacterium aurimucosum	0.1006	Faecalibacterium prausnitzii	0.0347	root	0	Staphylococcus epidermidis	0.3255	root	0	[Eubacterium] rectale	0.2746	Streptococcus pseudopneumoniae	0.002	Streptococcus mitis
#8	Campylobacter hominis	0.1049	Streptococcus oralis	0.0013	Citrobacter koseri	0.0885	Anaerococcus prevotii	0.0449	Enterobacter cloacae	0.0193	Lactobacillus reuteri	0.0011	Mycoplasma bovis	0	Enterococcus sp. 7L76	0.0257	Faecalibacterium prausnitzii	0.0203	Roseburia hominis	15.23	Pseudomonas fluorescens	0.1093	Rhodococcus erythropolis	0.0729	Streptococcus constellatus	0.0045	Corynebacterium maris	0.0006	Aeromonas salmonicida	0.0044	Lactobacillus delbrueckii	0.0528	Corynebacterium kroppenstedtii	0.0055	[Eubacterium] rectale	0.092	[Eubacterium] rectale	0.0307	root	0	Corynebacterium aurimucosum	0.2782	root	0	Finegoldia magna	0.2744	Corynebacterium diphtheriae	0.0017	Flavobacterium psychrophilum
#9	Klebsiella variicola	0.0938	Corynebacterium glutamicum	0.0009	Shigella sonnei	0.0783	Prevotella melaninogenica	0.0432	Polaromonas naphthalenivorans	0.0168	Lactobacillus rhamnosus	0.0005	Mycoplasma mycoides	0	Enterobacter sp. R4-368	0.0206	Polaromonas naphthalenivorans	0.0191	Faecalibacterium prausnitzii	12.23	Stenotrophomonas maltophilia	0.1005	Bacteroides vulgatus	0.0499	Streptococcus dysgalactiae	0.0039	Corynebacterium urealyticum	0.0006	Shigella sonnei	0.004	Enterococcus faecalis	0.0447	Roseburia intestinalis	0.0052	Acidovorax sp. JS42	0.088	Pseudomonas fluorescens	0.0297	root	0	Finegoldia magna	0.2369	root	0	Faecalibacterium prausnitzii	0.2739	Corynebacterium jeikeium	0.0017	Flavobacterium johnsoniae
#10	Bacteroides thetaiotaomicron	0.0903	Corynebacterium terpenotabidum	0.0007	Klebsiella pneumoniae	0.0667	Finegoldia magna	0.0336	Ruminococcus bromii	0.013	Staphylococcus aureus	0.0005	Mycoplasma haemocanis	0	Enterobacter cloacae	0.0204	Ruminococcus bromii	0.0159	Eggerthella lenta	12.23	Acidovorax ebreus	0.0991	Enterococcus faecalis	0.0434	Streptococcus intermedius	0.003	Enterococcus faecium	0.0006	Shewanella sp. MR-7	0.0028	Mageeibacillus indolicus	0.0429	Lactobacillus kefiranofaciens	0.0036	Ruminococcus sp. SR1/5	0.0869	Polaromonas naphthalenivorans	0.0256	root	0	Mycoplasma hominis	0.1389	root	0	Polaromonas naphthalenivorans	0.1821	Corynebacterium urealyticum	0.0017	Acidovorax sp. KKS102
#11	Raoultella ornithinolytica	0.0606	Streptococcus thermophilus	0.0005	Acinetobacter baumannii	0.0431	Prevotella denticola	0.0334	Streptococcus thermophilus	0.0124	Lactobacillus delbrueckii	0.0003	Mycoplasma haemofelis	0	Klebsiella oxytoca	0.0164	Shigella boydii	0.0152	Bacteroides xylanisolvens	9.977	Acidovorax sp. KKS102	0.0865	Streptococcus mitis	0.0417	Streptococcus pneumoniae	0.002	Corynebacterium glutamicum	0.0004	Yersinia enterocolitica	0.0024	Anaerococcus prevotii	0.0343	Thermus thermophilus	0.0026	Acidovorax sp. KKS102	0.0861	Corynebacterium kroppenstedtii	0.0228	root	0	Shigella flexneri	0.0985	root	0	Mobiluncus curtisii	0.1804	Streptococcus salivarius	0.0016	Flavobacterium indicum
#12	Shigella flexneri	0.0566	Streptococcus lutetiensis	0.0005	Shewanella sp. MR-7	0.0345	Mobiluncus curtisii	0.0297	Enterococcus faecium	0.0118	Enterococcus sp. 7L76	0.0003	root	0	Pectobacterium sp. SCC3193	0.016	Escherichia fergusonii	0.0122	Parabacteroides distasonis	9.951	Acidovorax sp. JS42	0.075	Streptococcus thermophilus	0.0379	Streptococcus agalactiae	0.0018	Corynebacterium kroppenstedtii	0.0004	Enterobacter cloacae	0.0011	Lactobacillus acidophilus	0.0336	Lactobacillus rhamnosus	0.0023	Polaromonas naphthalenivorans	0.0763	Ruminococcus bromii	0.0221	root	0	Enterococcus sp. 7L76	0.0743	root	0	Ruminococcus bromii	0.1563	Streptococcus lutetiensis	0.0014	Rhodococcus erythropolis
#13	Salmonella bongori	0.0565	Streptococcus gordonii	0.0005	Aeromonas salmonicida	0.0224	Acidovorax sp. JS42	0.0296	Bifidobacterium adolescentis	0.0097	Lactobacillus crispatus	0.0002	root	0	Klebsiella aerogenes	0.0128	[Ruminococcus] torques	0.012	Coprococcus catus	8.787	Micrococcus luteus	0.0733	Thermus scotoductus	0.0371	Streptococcus pseudopneumoniae	0.0017	Corynebacterium variabile	0.0003	Cronobacter sakazakii	0.0009	Finegoldia magna	0.0321	Corynebacterium aurimucosum	0.002	Faecalibacterium prausnitzii	0.0748	Acidovorax sp. KKS102	0.0183	root	0	Prevotella melaninogenica	0.0633	root	0	Ruminococcus sp. SR1/5	0.1472	Streptococcus sanguinis	0.0012	Micrococcus luteus
#14	Alistipes finegoldii	0.0533	Corynebacterium maris	0.0004	Haemophilus influenzae	0.0213	Bifidobacterium longum	0.0276	Psychrobacter cryohalolentis	0.0094	Lactobacillus helveticus	0.0002	root	0	Yersinia pestis	0.0118	Ruminococcus sp. SR1/5	0.0113	Blautia obeum	5.961	[Eubacterium] rectale	0.0561	Faecalibacterium prausnitzii	0.0363	Streptococcus thermophilus	0.0015	root	0	[Enterobacter] lignolyticus	0.0004	Lactobacillus helveticus	0.0312	Corynebacterium efficiens	0.0016	Pseudomonas aeruginosa	0.0701	Shigella boydii	0.0173	root	0	Salmonella enterica	0.0612	root	0	Anaerococcus prevotii	0.1438	Corynebacterium resistens	0.0011	Polynucleobacter necessarius
#15	Bacteroides fragilis	0.0518	Corynebacterium halotolerans	0.0004	Corynebacterium jeikeium	0.0208	Fusobacterium nucleatum	0.0243	[Ruminococcus] torques	0.0089	Staphylococcus pasteuri	0.0002	root	0	Shigella flexneri	0.0107	Bacteroides xylanisolvens	0.0087	[Eubacterium] rectale	5.359	Lactococcus lactis	0.0559	Staphylococcus haemolyticus	0.0342	Geobacillus kaustophilus	0.0012	root	0	Citrobacter rodentium	0.0003	Lactobacillus buchneri	0.0209	Lactobacillus amylovorus	0.0015	Pseudomonas sp. TKP	0.0674	Acidovorax ebreus	0.0147	root	0	Acidaminococcus intestini	0.0571	root	0	Shigella flexneri	0.1301	Streptococcus parasanguinis	0.0007	Stenotrophomonas maltophilia
#16	Escherichia coli	0.0485	Corynebacterium kroppenstedtii	0.0002	Thermus scotoductus	0.0158	Prevotella intermedia	0.0241	Bifidobacterium longum	0.0071	Lactobacillus sanfranciscensis	0.0001	root	0	Enterobacter sp. 638	0.0102	Shigella dysenteriae	0.0087	Streptococcus pasteurianus	4.411	Neisseria meningitidis	0.0528	Lactobacillus salivarius	0.0339	Acidovorax avenae	0.001	root	0	Yersinia pseudotuberculosis	0	Prevotella sp. oral taxon 299	0.0208	Shigella boydii	0.0012	Ruminococcus bromii	0.0672	Acidovorax sp. JS42	0.0131	root	0	Prevotella sp. oral taxon 299	0.0515	root	0	Bifidobacterium adolescentis	0.1213	Streptococcus sp. I-P16	0.0006	Streptococcus pseudopneumoniae
#17	Campylobacter concisus	0.0438	root	0	Histophilus somni	0.0144	Streptococcus pneumoniae	0.0185	Ruminococcus sp. SR1/5	0.007	Lactobacillus casei	0.0001	root	0	Klebsiella variicola	0.0091	Prevotella melaninogenica	0.0075	Bacteroides fragilis	4.268	Corynebacterium kroppenstedtii	0.0509	Streptococcus suis	0.0337	Acidovorax citrulli	0.0009	root	0	Enterobacter sp. 638	0	Klebsiella variicola	0.0158	Roseburia hominis	0.0012	Acinetobacter baumannii	0.0648	Ruminococcus sp. SR1/5	0.0126	root	0	Corynebacterium resistens	0.0502	root	0	Acidovorax sp. KKS102	0.1173	Corynebacterium efficiens	0.0005	Corynebacterium jeikeium
#18	Klebsiella aerogenes	0.0426	root	0	[Ruminococcus] torques	0.0106	Bacteroides vulgatus	0.0176	Melissococcus plutonius	0.0064	Enterococcus faecium	0.0001	root	0	Erwinia tasmaniensis	0.0057	Thermus thermophilus	0.0073	Finegoldia magna	4.16	Acinetobacter baumannii	0.0463	[Eubacterium] rectale	0.0305	Geobacillus thermoleovorans	0.0009	root	0	root	0	Prevotella melaninogenica	0.0151	Corynebacterium resistens	0.0009	Rhodococcus erythropolis	0.0635	Bifidobacterium adolescentis	0.0126	root	0	Prevotella denticola	0.0468	root	0	Streptococcus anginosus	0.1067	Streptococcus intermedius	0.0005	Streptococcus oralis
#19	Streptococcus suis	0.0352	root	0	Cronobacter sakazakii	0.0062	Streptococcus constellatus	0.0156	Psychrobacter arcticus	0.0061	Lactobacillus acidophilus	0.0001	root	0	Erwinia billingiae	0.0055	Roseburia intestinalis	0.0059	Escherichia fergusonii	3.772	Pseudomonas sp. TKP	0.0444	Ruminococcus bromii	0.0275	Geobacillus sp. GHH01	0.0009	root	0	root	0	Streptococcus lutetiensis	0.0128	Escherichia fergusonii	0.0009	Alicycliphilus denitrificans	0.061	Escherichia fergusonii	0.0123	root	0	Lactobacillus johnsonii	0.0371	root	0	[Ruminococcus] torques	0.1063	Streptococcus gordonii	0.0004	Acidovorax sp. JS42
#20	Parabacteroides distasonis	0.0347	root	0	Blautia obeum	0.0049	Porphyromonas asaccharolytica	0.0147	Bacteroides xylanisolvens	0.006	Lactobacillus buchneri	0.0001	root	0	Citrobacter koseri	0.0052	Corynebacterium efficiens	0.0058	Aerococcus urinae	3.173	Ruminococcus bromii	0.0417	Polaromonas naphthalenivorans	0.0267	Streptococcus pyogenes	0.0008	root	0	root	0	Prevotella denticola	0.0117	Lactobacillus ruminis	0.0009	Micrococcus luteus	0.0549	[Ruminococcus] torques	0.0119	root	0	Corynebacterium urealyticum	0.036	root	0	Bifidobacterium longum	0.0995	Corynebacterium maris	0.0004	Flavobacterium columnare
#21	Pseudomonas fluorescens	0.0338	root	0	Corynebacterium diphtheriae	0.004	Lactobacillus salivarius	0.0123	Arcobacter butzleri	0.0056	Staphylococcus warneri	0.0001	root	0	Shigella boydii	0.004	Parabacteroides distasonis	0.0054	Bacteroides salanitronis	3.039	Corynebacterium urealyticum	0.0395	Lactococcus lactis	0.0195	Streptococcus lutetiensis	0.0006	root	0	root	0	Lactobacillus rhamnosus	0.0104	Lactobacillus acidophilus	0.0008	Herminiimonas arsenicoxydans	0.0512	Bifidobacterium longum	0.0118	root	0	Tannerella forsythia	0.0322	root	0	Streptococcus thermophilus	0.0909	Streptococcus equi	0.0003	Corynebacterium urealyticum
#22	Enterobacter cloacae	0.0331	root	0	Corynebacterium efficiens	0.0031	Enterococcus faecalis	0.0119	Blautia obeum	0.0049	Staphylococcus argenteus	0	root	0	Staphylococcus argenteus	0.0037	Bacteroides thetaiotaomicron	0.0048	Enterococcus faecalis	3.01	Faecalibacterium prausnitzii	0.0377	Acidovorax sp. KKS102	0.0189	Streptococcus sp. I-G2	0.0006	root	0	root	0	Prevotella intermedia	0.0094	Thermus oshimai	0.0007	Staphylococcus epidermidis	0.0492	Acinetobacter baumannii	0.0112	root	0	Corynebacterium diphtheriae	0.0303	root	0	Acinetobacter baumannii	0.0854	Corynebacterium kroppenstedtii	0.0003	Variovorax paradoxus
#23	Alistipes shahii	0.0282	root	0	Thermus thermophilus	0.0028	Lactobacillus acidophilus	0.0109	Thermus thermophilus	0.0048	Lactobacillus sakei	0	root	0	Cronobacter turicensis	0.0034	Blautia obeum	0.0047	Ruminococcus bromii	2.976	Haemophilus parainfluenzae	0.0351	Lactobacillus brevis	0.0181	Streptococcus suis	0.0006	root	0	root	0	Staphylococcus aureus	0.0083	Thermus sp. CCB_US3_UF1	0.0007	Methylobacterium extorquens	0.0425	Psychrobacter cryohalolentis	0.0101	root	0	Campylobacter hominis	0.0291	root	0	Flavobacterium psychrophilum	0.0849	Corynebacterium glutamicum	0.0002	Acidovorax ebreus
#24	Pseudomonas sp. TKP	0.0232	root	0	Enterobacter sp. 638	0.0027	Alicycliphilus denitrificans	0.0106	Psychrobacter sp. G	0.004	root	0	root	0	[Enterobacter] lignolyticus	0.003	Shigella sonnei	0.0024	Alistipes finegoldii	2.888	Alicycliphilus denitrificans	0.0346	Pediococcus claussenii	0.0178	Geobacillus sp. C56-T3	0.0006	root	0	root	0	Pediococcus pentosaceus	0.0082	Corynebacterium urealyticum	0.0007	Variovorax paradoxus	0.0421	Pseudomonas putida	0.01	root	0	Mageeibacillus indolicus	0.0289	root	0	Psychrobacter cryohalolentis	0.0809	Streptococcus oligofermentans	0.0002	Methylibium petroleiphilum
#25	Cronobacter sakazakii	0.0206	root	0	Shewanella sp. W3-18-1	0.0025	Staphylococcus haemolyticus	0.0104	Bacteroides thetaiotaomicron	0.0038	root	0	root	0	Corynebacterium aurimucosum	0.0028	Polaromonas sp. JS666	0.0021	Ruminococcus sp. SR1/5	2.812	Ruminococcus sp. SR1/5	0.0327	Streptococcus pneumoniae	0.0173	Streptococcus oralis	0.0005	root	0	root	0	Lactobacillus crispatus	0.0058	Corynebacterium diphtheriae	0.0006	Bifidobacterium adolescentis	0.0368	Thermus thermophilus	0.0095	root	0	Prevotella intermedia	0.0267	root	0	Acidovorax sp. JS42	0.0807	Streptococcus pyogenes	0.0002	Corynebacterium aurimucosum
[truncated: 131 more columns]
