# Supplementary material for: Urinary cell-free DNA is a versatile analyte for monitoring infections of the urinary tract
Source: Nat Commun. 2018 Jun 20;9:2412. doi: 10.1038/s41467-018-04745-0 (PMC6010457; doi:10.1038/s41467-018-04745-0)
Supplement: Supplementary file 7 — Supplementary Data 4 [file 41467_2018_4745_MOESM7_ESM.xlsx]

## Sheet: Fig2C_rawdata
SAMPLE NAME	SAMPLE ID	STATUS	PRIMARY UC BACTERIA	PRIMARY UC BACTERIA LOAD (CFU/ML)	SECONDARY UC BACTERIA	SECONDARY UC BACTERIA LOAD (CFU/ML)	Enterococcus faecalis abundance (RGE)	Klebsiella pneumoniae abundance (RGE)	Pseudomonas aeruginosa abundance (RGE)	Escherichia coli abundance (RGE)
GU13	GEM-US-349	No UTI	NEG	NA	NA	NA	0	0	0	0
GU22	GEM-US-679	No UTI	NEG	NA	NA	NA	0	0	0	0
GU25	GEM-US-1004	No UTI	NEG	NA	NA	NA	0	0	0	0
GU29	GEM-US-1190	No UTI	NEG	NA	NA	NA	0	0	0	0
GU32	GEM-US-1202	No UTI	NEG	NA	NA	NA	0	0	0	0
GU36	GEM-US-716	No UTI	NEG	NA	NA	NA	0	0	0	0
GU37	GEM-US-732	No UTI	NEG	NA	NA	NA	0	0	0	0
GU41	GEM-US-838	No UTI	NEG	NA	NA	NA	0	0	0	0
GU42	GEM-US-840	No UTI	NEG	NA	NA	NA	0	0	0	0
GU44	GEM-US-877	No UTI	NEG	NA	NA	NA	0	0	0	0
GU45	GEM-US-887	No UTI	NEG	NA	NA	NA	0	0	0.006	0
GU46	GEM-US-978	No UTI	NEG	NA	NA	NA	0	0	0	0
GU30	GEM-US-1191	Post-UTI	NEG	NA	NA	NA	0	0	0	0.0516
GU4192	GEM-US-4192	Post Rare Viral Infection	NEG	NA	NA	NA	0	0	0	0
GU61	GEM-US-290	Post-UTI	NEG	NA	NA	NA	0	0	0	0
GU11	GEM-US-324	Pre-UTI	NEG	NA	NA	NA	0	0	0	0
GU24	GEM-US-696	Pre-UTI	NEG	NA	NA	NA	0	0.0171	0	0
GU48	GEM-US-651	Pre-UTI	NEG	NA	NA	NA	0	0.0118	0.0064	0.0641
GU5564	GEM-US-5564	Pre Rare Viral Infection	NEG	NA	NA	NA	0	0	0.0037	0
GU10	GEM-US-267	UTI	Klebsiella oxytoca	70000	NA	NA	0	0.3526	0.0027	0.0485
GU1125	GEM-US-1125	UTI	Escherichia coli	100000	NA	NA	0	0.0667	0	53.8969
GU1423	GEM-US-1423	UTI	Escherichia coli	50000	NA	NA	0	0	0	0.5512
GU19	GEM-US-597	UTI	Escherichia coli	100000	NA	NA	0	0	0	5.5559
GU2057	GEM-US-2057	UTI	Escherichia coli	20000	Staphylococcus (coagulase negative)	10000	0	0	0	0.1166
GU2157	GEM-US-2157	UTI	Escherichia coli	40000	NA	NA	0	0	0.0036	1.3051
GU3825	GEM-US-3825	UTI	Escherichia coli	100000	Klebsiella pneumoniae	30000	0	3.2235	0.0248	12.2697
GU5	GEM-US-259	UTI	Escherichia coli	100000	NA	NA	0	1.5161	0.0103	1346.19
GU52	GEM-US-779	UTI	Pseudomonas aeruginosa	80000	NA	NA	0	0	3.3302	0
GU54	GEM-US-397	UTI	Staphylococcus (coagulase negative)	90000	NA	NA	0	0	0	0
GU65	GEM-US-1195	UTI	Escherichia coli	100000	NA	NA	0	0.6197	0.0112	670.169
GU6599	GEM-US-6599	UTI	Haemophilus influenzae	10000	NA	NA	0	0.0113	0	0
GU70	GEM-US-1052	UTI	Pseudomonas aeruginosa	10000	NA	NA	0	0	2.8939	0
GU72	GEM-US-1331	UTI	Raoultella ornithinolytica	100000	NA	NA	0	0.2868	0.0085	247.654
GU9	GEM-US-384	UTI	Escherichia coli	20000	NA	NA	0	0.0407	0.0049	33.4938
GU63	GEM-US-942	UTI	Pseudomonas aeruginosa	90000	NA	NA	0.0017	0	0.5337	0
GU3144	GEM-US-3144	Pre Rare Viral Infection	NEG	NA	NA	NA	0.0018	0	0.0069	0
GU2913	GEM-US-2913	UTI	Enterococcus faecium	50000	NA	NA	0.002	0	0.0029	0
GU1264	GEM-US-1264	Pre Rare Viral Infection	NEG	NA	NA	NA	0.0035	0	0	0
GU33	GEM-US-1205	Pre-UTI	NEG	NA	NA	NA	0.0043	0	0	0
GU76	GEM-US-1712	Post-UTI	NEG	NA	NA	NA	0.0062	0.0141	0	0.1681
GU3012	GEM-US-3012	UTI	Escherichia coli	20000	NA	NA	0.0068	0	0	0.1607
GU26	GEM-US-1181	No UTI	NEG	NA	NA	NA	0.0069	0	0	0
GU8	GEM-US-196	No UTI	NEG	NA	NA	NA	0.0073	0	0	0
GU28	GEM-US-1187	No UTI	IG	NA	NA	NA	0.0074	0	0	0.2907
GU2460	GEM-US-2460	UTI	Escherichia coli	50000	NA	NA	0.0084	0.0148	0.0123	1.5065
GU15	GEM-US-367	Pre-UTI	NEG	NA	NA	NA	0.0105	0	0.0081	0.1517
GU17	GEM-US-497	Pre-UTI	NEG	NA	NA	NA	0.0106	0	0	0
GU59	GEM-US-1946	Pre-UTI	IG	NA	NA	NA	0.0114	0	0	0.0892
GU55	GEM-US-543	UTI	Escherichia coli	10000	NA	NA	0.0115	0	0.0034	0.2765
GU12	GEM-US-342	No UTI	NEG	NA	NA	NA	0.0119	0	0	0
GU18	GEM-US-512	No UTI	NEG	NA	NA	NA	0.013	0	0	0
GU56	GEM-US-851	Post-UTI	IG	NA	NA	NA	0.014	0	0	0.1711
GU66	GEM-US-1608	Post-UTI	NEG	NA	NA	NA	0.0145	0	0	0
GU77	GEM-US-859	UTI	Escherichia coli	30000	NA	NA	0.0146	0.013	0	1.0429
GU43	GEM-US-843	No UTI	IG	NA	NA	NA	0.0157	0	0.0028	0
GU49	GEM-US-675	UTI	Klebsiella pneumoniae	80000	NA	NA	0.0162	295.014	0.0187	6.7835
GU80	GEM-US-1583	Post-UTI	NEG	NA	NA	NA	0.0181	0	0	0
GU34	GEM-US-1208	Post-UTI	NEG	NA	NA	NA	0.0188	0.0203	0	0.0378
GU27	GEM-US-1184	No UTI	IG	NA	NA	NA	0.0204	0	0	0
GU21	GEM-US-666	No UTI	NEG	NA	NA	NA	0.0206	0	0.0701	0.0362
GU82	GEM-US-1970	UTI	Escherichia coli	70000	NA	NA	0.0276	0	0	0.4354
GU38	GEM-US-740	UTI	Klebsiella pneumoniae	100000	NA	NA	0.029	1.5364	0.052	0
GU69	GEM-US-465	UTI	Escherichia coli	100000	NA	NA	0.0389	0.077	0	28.2586
GU62	GEM-US-409	UTI	Streptococcus (viridins group)	30000	NA	NA	0.0391	0	0	0
GU454	GEM-US-454	UTI	Escherichia coli	20000	NA	NA	0.0411	0	0	0.4579
GU73	GEM-US-1538	UTI	Enterococcus faecium	20000	NA	NA	0.042	0	0	0.0642
GU2	GEM-US-218	No UTI	IG	NA	NA	NA	0.0447	0.1483	0	0
GU2709	GEM-US-2709	UTI	Escherichia coli	100000	NA	NA	0.0466	0.3709	0.003	138.223
GU74	GEM-US-1555	UTI	Enterococcus faecalis	100000	NA	NA	0.0624	0	0	0
GU57	GEM-US-1001	Pre-UTI	NEG	NA	NA	NA	0.0693	0.1134	0	0
GU53	GEM-US-784	UTI	Enterococcus faecalis	50000	NA	NA	0.1577	0	0	0
GU78	GEM-US-1088	UTI	Enterococcus faecalis	80000	NA	NA	0.169	0	0	0
GU31	GEM-US-1194	No UTI	IG	NA	NA	NA	0.1909	0	0	0.1609
GU64	GEM-US-1090	Pre-UTI	IG	NA	NA	NA	0.2179	0	0.0058	0
GU14	GEM-US-365	UTI	Escherichia coli	100000	NA	NA	0.2517	0.2396	0	0.0649
GU67	GEM-US-1752	UTI	Enterococcus faecalis	100000	NA	NA	0.2839	0	0	0
GU2300	GEM-US-2300	UTI	Escherichia coli	60000	Staphylococcus (coagulase negative)	20000	0.7005	0.0045	0	1.224
GU68	GEM-US-2103	Post-UTI	NEG	NA	NA	NA	0.9237	0	0	0
GU4446	GEM-US-4446	UTI	Escherichia coli	20000	Enterococcus faecalis	20000	2.3716	0.3125	0.4178	6.9256
GU71	GEM-US-1146	UTI	Enterococcus faecalis	80000	NA	NA	2.7397	0	0	0
GU79	GEM-US-1501	UTI	Enterococcus faecalis	100000	Staphylococcus (coagulase negative)	60000	2.8706	0	0	0.0788
GU467	GEM-US-467	UTI	Enterococcus faecalis	100000	NA	NA	2.9987	1.0219	0.0037	0.0276
GU1495	GEM-US-1495	UTI	Escherichia coli	100000	NA	NA	3.0104	0.7178	0.013	394.292
GU83	GEM-US-2089	UTI	Enterococcus faecalis	100000	NA	NA	5.0207	0	0	0
GU81	GEM-US-1954	UTI	Enterococcus faecalis	100000	NA	NA	6.004	0	0	0
GU1209	GEM-US-1209	UTI	Enterococcus faecalis	100000	NA	NA	6.0066	0	0	0
