# Supplementary material for: Urinary cell-free DNA is a versatile analyte for monitoring infections of the urinary tract
Source: Nat Commun. 2018 Jun 20;9:2412. doi: 10.1038/s41467-018-04745-0 (PMC6010457; doi:10.1038/s41467-018-04745-0)
Supplement: Supplementary file 8 — Supplementary Data 5 [file 41467_2018_4745_MOESM8_ESM.xlsx]

## Sheet: Fig2D
Sample Name	Sample ID	STATUS	Virus grouping	Viral family	Relative Genomic Abundance (RGE)	Patient Non-BK Viruria
GU3382	GEM-US-3382	No Biopsy	Adenoviruses	Adenovirus	0.0214575	No
GU37	GEM-US-732	No Biopsy	Human betaherpesvirus 6B	Herpesvirus	0.0274685	No
GU5618	GEM-US-5618	BKVN	Adenoviruses	Adenovirus	0.0358164	No
AS3	AS 1153	BKVN	Human betaherpesvirus 5	Herpesvirus	0.0377429	No
GU6599	GEM-US-6599	No Biopsy	Adenoviruses	Adenovirus	0.0465284	No
GU64	GEM-US-1090	No Biopsy	Human betaherpesvirus 6A	Herpesvirus	0.128491	No
GU3144	GEM-US-3144	No Biopsy	Adenoviruses	Adenovirus	0.141613	Yes
GU71	GEM-US-1146	No Biopsy	Human betaherpesvirus 6A	Herpesvirus	0.167835	No
GU2460	GEM-US-2460	No Biopsy	Adenoviruses	Adenovirus	0.292334	No
BC4	TIME-US 128	No BKVN	Human betaherpesvirus 5	Herpesvirus	0.320756	No
GU64	GEM-US-1090	No Biopsy	Human betaherpesvirus 6B	Herpesvirus	0.361153	No
GU71	GEM-US-1146	No Biopsy	Human betaherpesvirus 6B	Herpesvirus	0.424035	No
GU1209	GEM-US-1209	No Biopsy	Alphapapillomavirus 1	Papillomavirus	0.532443	No
GU75	GEM-US-1660	No Biopsy	Alphapapillomavirus 9	Papillomavirus	0.629352	No
BK3	BKV 1484	BKVN	Betapapillomavirus 3	Papillomavirus	0.656035	No
GU53	GEM-US-784	No Biopsy	Alphapapillomavirus 6	Papillomavirus	0.815074	No
GU43	GEM-US-843	No Biopsy	Parvoviruses	Parvovirus	0.900824	No
GU4192	GEM-US-4192	No Biopsy	Parvoviruses	Parvovirus	0.972054	Yes
GU28	GEM-US-1187	No Biopsy	Parvoviruses	Parvovirus	1.07676	No
GU58	GEM-US-1463	No Biopsy	BK polyomavirus	Polyomavirus	1.39639	No
GU18	GEM-US-512	No Biopsy	BK polyomavirus	Polyomavirus	1.55294	No
GU50	GEM-US-720	No Biopsy	BK polyomavirus	Polyomavirus	1.70439	No
BC6	TIME-US 236	No BKVN	Merkel cell polyomavirus	Polyomavirus	1.718	No
GU4446	GEM-US-4446	No Biopsy	Alphapapillomavirus 9	Papillomavirus	1.82534	No
GU77	GEM-US-859	No Biopsy	Alphapapillomavirus 6	Papillomavirus	2.0136	No
BC6	TIME-US 236	No BKVN	Betapapillomavirus 4	Papillomavirus	2.20561	No
GU78	GEM-US-1088	No Biopsy	BK polyomavirus	Polyomavirus	2.74087	No
GU66	GEM-US-1608	No Biopsy	BK polyomavirus	Polyomavirus	2.78517	No
GU75	GEM-US-1660	No Biopsy	BK polyomavirus	Polyomavirus	3.08942	No
GU1495	GEM-US-1495	No Biopsy	Parvoviruses	Parvovirus	3.29246	No
BC2	TIME-US 105	No BKVN	Alphapapillomavirus 6	Papillomavirus	4.0385	No
GU32	GEM-US-1202	No Biopsy	Parvoviruses	Parvovirus	4.09055	No
GU32	GEM-US-1202	No Biopsy	Anelloviruses	Anellovirus	4.37343	No
GU4192	GEM-US-4192	No Biopsy	Anelloviruses	Anellovirus	4.75512	No
GU27	GEM-US-1184	No Biopsy	Parvoviruses	Parvovirus	4.82852	No
GU34	GEM-US-1208	No Biopsy	Anelloviruses	Anellovirus	4.86361	No
GU63	GEM-US-942	No Biopsy	BK polyomavirus	Polyomavirus	4.86647	No
GU46	GEM-US-978	No Biopsy	Parvoviruses	Parvovirus	4.91453	No
GU52	GEM-US-779	No Biopsy	BK polyomavirus	Polyomavirus	5.01911	No
BC6	TIME-US 236	No BKVN	Betapapillomavirus 1	Papillomavirus	5.44316	No
BK1	BKV 1016	BKVN	Anelloviruses	Anellovirus	6.50521	No
GU3603	GEM-US-3603	No Biopsy	Anelloviruses	Anellovirus	12.6372	No
GU467	GEM-US-467	No Biopsy	Betapapillomavirus 3	Papillomavirus	22.2287	No
GU3603	GEM-US-3603	No Biopsy	Parvoviruses	Parvovirus	22.5327	Yes
GU1495	GEM-US-1495	No Biopsy	Anelloviruses	Anellovirus	25.9227	No
GU2709	GEM-US-2709	No Biopsy	Alphapapillomavirus 6	Papillomavirus	29.8643	No
GU3382	GEM-US-3382	No Biopsy	Anelloviruses	Anellovirus	31.6289	No
GU5564	GEM-US-5564	No Biopsy	Parvoviruses	Parvovirus	31.7129	Yes
AS6	AS 1161	BKVN	Anelloviruses	Anellovirus	38.5533	No
BK3	BKV 1484	BKVN	Alphapapillomavirus 7	Papillomavirus	62.9691	No
GU3382	GEM-US-3382	No Biopsy	Parvoviruses	Parvovirus	84.7423	Yes
GU6599	GEM-US-6599	No Biopsy	BK polyomavirus	Polyomavirus	243.243	No
GU5618	GEM-US-5618	BKVN	Parvoviruses	Parvovirus	252.415	Yes
GU1438	GEM-US-1438	No Biopsy	Adenoviruses	Adenovirus	508.41	Yes
GU25	GEM-US-1004	No Biopsy	BK polyomavirus	Polyomavirus	758.221	No
GU1264	GEM-US-1264	No Biopsy	Adenoviruses	Adenovirus	2517.91	Yes
GU3144	GEM-US-3144	No Biopsy	Parvoviruses	Parvovirus	2673.61	Yes
BK2	BKV 1089	BKVN	JC polyomavirus	Polyomavirus	5787.35	No
GU31	GEM-US-1194	No Biopsy	BK polyomavirus	Polyomavirus	6507.95	No
AS9	AS 651	BKVN	BK polyomavirus	Polyomavirus	8570.58	No
BC11	TIME-US 555	No BKVN	JC polyomavirus	Polyomavirus	8812.19	No
AS12	AS 366	BKVN	BK polyomavirus	Polyomavirus	10880.9	No
AS11	AS 360	BKVN	JC polyomavirus	Polyomavirus	12669.1	No
GU29	GEM-US-1190	No Biopsy	Parvoviruses	Parvovirus	17150.7	No
AS19	AS 695 B	BKVN	JC polyomavirus	Polyomavirus	19790.9	No
BC13	TIME-US 431	No BKVN	JC polyomavirus	Polyomavirus	19858.7	No
AS21	AS 436	BKVN	BK polyomavirus	Polyomavirus	21430.2	No
GU5618	GEM-US-5618	BKVN	BK polyomavirus	Polyomavirus	35323.6	No
BK4	BKV 613	BKVN	JC polyomavirus	Polyomavirus	44397.6	No
AS8	AS 632	BKVN	BK polyomavirus	Polyomavirus	48665.3	No
GU5564	GEM-US-5564	No Biopsy	BK polyomavirus	Polyomavirus	52648.8	No
BK1	BKV 1016	BKVN	BK polyomavirus	Polyomavirus	78639.1	No
AS19	AS 695 B	BKVN	BK polyomavirus	Polyomavirus	89782.4	No
AS11	AS 361	BKVN	BK polyomavirus	Polyomavirus	99149.9	No
AS14	AS 390	BKVN	BK polyomavirus	Polyomavirus	117285	No
AS6	AS 1161	BKVN	BK polyomavirus	Polyomavirus	118420	No
BK2	BKV 1089	BKVN	BK polyomavirus	Polyomavirus	121222	No
AS5	AS 1227	BKVN	BK polyomavirus	Polyomavirus	122032	No
S2	S367-21	BKVN	BK polyomavirus	Polyomavirus	123770	No
AS7	AS 427	BKVN	BK polyomavirus	Polyomavirus	126618	No
BK4	BKV 613	BKVN	BK polyomavirus	Polyomavirus	131783	No
AS17	AS 799	BKVN	BK polyomavirus	Polyomavirus	145763	No
AS1	AS 1000	BKVN	BK polyomavirus	Polyomavirus	170269	No
AS15	AS 401	BKVN	BK polyomavirus	Polyomavirus	179764	No
AS10	AS 112	BKVN	BK polyomavirus	Polyomavirus	196525	No
BC2	TIME-US 105	No BKVN	JC polyomavirus	Polyomavirus	197594	No
AS3	AS 1153	BKVN	BK polyomavirus	Polyomavirus	206223	No
AS13	AS 386	BKVN	BK polyomavirus	Polyomavirus	224870	No
BK3	BKV 1484	BKVN	BK polyomavirus	Polyomavirus	232666	No
AS16	AS 442	BKVN	BK polyomavirus	Polyomavirus	266045	No
S1	S212-27	BKVN	BK polyomavirus	Polyomavirus	368309	No
AS2	AS 1035	BKVN	BK polyomavirus	Polyomavirus	473249	No
