# Supplementary material for: Urinary cell-free DNA is a versatile analyte for monitoring infections of the urinary tract
Source: Nat Commun. 2018 Jun 20;9:2412. doi: 10.1038/s41467-018-04745-0 (PMC6010457; doi:10.1038/s41467-018-04745-0)
Supplement: Supplementary file 9 — Supplementary Data 6 [file 41467_2018_4745_MOESM9_ESM.xlsx]

## Sheet: Fig3A
SAMPLE NAME	SAMPLE ID	E. coli	K. pneumoniae	G. vaginalis	C. acnes
GU1	GEM-US-203				X
GU10	GEM-US-267				X
GU11	GEM-US-324				X
GU1125	GEM-US-1125				X
GU12	GEM-US-342				X
GU1209	GEM-US-1209				X
GU13	GEM-US-349				X
GU14	GEM-US-365				X
GU1423	GEM-US-1423				X
GU1495	GEM-US-1495				X
GU15	GEM-US-367				X
GU1586	GEM-US-1586				X
GU16	GEM-US-456				X
GU17	GEM-US-497				X
GU18	GEM-US-512				X
GU19	GEM-US-597				X
GU2	GEM-US-218				X
GU20	GEM-US-622				X
GU2057	GEM-US-2057				X
GU21	GEM-US-666				X
GU2157	GEM-US-2157				X
GU22	GEM-US-679				X
GU23	GEM-US-681				X
GU2300	GEM-US-2300				X
GU24	GEM-US-696				X
GU2460	GEM-US-2460				X
GU25	GEM-US-1004				X
GU26	GEM-US-1181				X
GU27	GEM-US-1184				X
GU2709	GEM-US-2709				X
GU28	GEM-US-1187				X
GU29	GEM-US-1190				X
GU2913	GEM-US-2913				X
GU3	GEM-US-219				X
GU30	GEM-US-1191				X
GU3012	GEM-US-3012				X
GU31	GEM-US-1194				X
GU32	GEM-US-1202				X
GU33	GEM-US-1205				X
GU34	GEM-US-1208				X
GU35	GEM-US-647				X
GU36	GEM-US-716				X
GU37	GEM-US-732				X
GU38	GEM-US-740				X
GU3825	GEM-US-3825				X
GU39	GEM-US-788				X
GU40	GEM-US-829				X
GU41	GEM-US-838				X
GU42	GEM-US-840				X
GU43	GEM-US-843				X
GU44	GEM-US-877				X
GU4446	GEM-US-4446				X
GU45	GEM-US-887				X
GU454	GEM-US-454				X
GU46	GEM-US-978				X
GU467	GEM-US-467				X
GU47	GEM-US-185				X
GU48	GEM-US-651				X
GU49	GEM-US-675		X		X
GU5	GEM-US-259	X			X
GU50	GEM-US-720				X
GU51	GEM-US-733				X
GU52	GEM-US-779				X
GU53	GEM-US-784				X
GU54	GEM-US-397				X
GU55	GEM-US-543				X
GU56	GEM-US-851				X
GU57	GEM-US-1001				X
GU58	GEM-US-1463				X
GU59	GEM-US-1946				X
GU6	GEM-US-156				X
GU60	GEM-US-1948				X
GU61	GEM-US-290				X
GU62	GEM-US-409				X
GU63	GEM-US-942				X
GU64	GEM-US-1090			X	X
GU65	GEM-US-1195				X
GU6550	GEM-US-6550				X
GU6599	GEM-US-6599				X
GU66	GEM-US-1608				X
GU67	GEM-US-1752				X
GU68	GEM-US-2103				X
GU69	GEM-US-465				X
GU70	GEM-US-1052				X
GU71	GEM-US-1146				X
GU72	GEM-US-1331				X
GU73	GEM-US-1538				X
GU74	GEM-US-1555				X
GU75	GEM-US-1660				X
GU76	GEM-US-1712				X
GU77	GEM-US-859				X
GU78	GEM-US-1088				X
GU79	GEM-US-1501				X
GU8	GEM-US-196				X
GU80	GEM-US-1583				X
GU81	GEM-US-1954				X
GU82	GEM-US-1970				X
GU83	GEM-US-2089				X
GU9	GEM-US-384				X
BC10	TIME-US 508
BC11	TIME-US 555
BC12	TIME-US 524
AS1	AS 1000
AS10	AS 112
AS11	AS 360
AS12	AS 366
AS13	AS 386
AS14	AS 390
AS15	AS 401
AS16	AS 442
AS17	AS 799
AS19	AS 695 B
AS2	AS 1035
AS21	AS 436
AS3	AS 1153
AS5	AS 1227
AS6	AS 1161
AS7	AS 427
AS8	AS 632
AS9	AS 651
BC1	TIME-US 009
BC13	TIME-US 431
BC2	TIME-US 105
BC4	TIME-US 128
BC6	TIME-US 236
BC8	TIME-US 410
BC9	TIME-US 443
BK1	BKV 1016
BK2	BKV 1089
BK3	BKV 1484
BK4	BKV 613
GU1264	GEM-US-1264
GU1438	GEM-US-1438
GU3144	GEM-US-3144
GU3382	GEM-US-3382
GU3603	GEM-US-3603
GU4192	GEM-US-4192
GU5564	GEM-US-5564
GU5618	GEM-US-5618
S1	S212-27
S2	S367-21
