# Supplementary material for: Urinary cell-free DNA is a versatile analyte for monitoring infections of the urinary tract
Source: Nat Commun. 2018 Jun 20;9:2412. doi: 10.1038/s41467-018-04745-0 (PMC6010457; doi:10.1038/s41467-018-04745-0)
Supplement: Supplementary file 11 — Supplementary Data 8 [file 41467_2018_4745_MOESM11_ESM.xlsx]

## Sheet: Fig4
SAMPLE NAME	SAMPLE ID	STATUS	PRIMARY UC BACTERIA	PRIMARY UC BACTERIA LOAD (CFU/mL)	SECONDARY UC BACTERIA	SECONDARY UC BACTERIA LOAD (CFU/mL)	Antibiotic Resistance Testing	Vancomycin Resistance State	Vancomycin.MIC	Gene alignments	Antimicrobial Class	Gene Abundance (%)
GU10	GEM-US-267	UTI	Klebsiella oxytoca	70000	NA	NA	Yes	Not Tested	NA	23	Aminocoumarin	0.121053
GU10	GEM-US-267	UTI	Klebsiella oxytoca	70000	NA	NA	Yes	Not Tested	NA	11	Aminoglycoside	0.0578947
GU10	GEM-US-267	UTI	Klebsiella oxytoca	70000	NA	NA	Yes	Not Tested	NA	13	Amphenicol	0.0684211
GU10	GEM-US-267	UTI	Klebsiella oxytoca	70000	NA	NA	Yes	Not Tested	NA	27	Beta-lactam	0.142105
GU10	GEM-US-267	UTI	Klebsiella oxytoca	70000	NA	NA	Yes	Not Tested	NA	1	Diaminopyrimidine	0.00526316
GU10	GEM-US-267	UTI	Klebsiella oxytoca	70000	NA	NA	Yes	Not Tested	NA	40	Fluoroquinolone	0.210526
GU10	GEM-US-267	UTI	Klebsiella oxytoca	70000	NA	NA	Yes	Not Tested	NA	3	Lincosamide	0.0157895
GU10	GEM-US-267	UTI	Klebsiella oxytoca	70000	NA	NA	Yes	Not Tested	NA	9	Macrolide	0.0473684
GU10	GEM-US-267	UTI	Klebsiella oxytoca	70000	NA	NA	Yes	Not Tested	NA	13	Phenicol	0.0684211
GU10	GEM-US-267	UTI	Klebsiella oxytoca	70000	NA	NA	Yes	Not Tested	NA	8	Polypeptide	0.0421053
GU10	GEM-US-267	UTI	Klebsiella oxytoca	70000	NA	NA	Yes	Not Tested	NA	13	Rifampin	0.0684211
GU10	GEM-US-267	UTI	Klebsiella oxytoca	70000	NA	NA	Yes	Not Tested	NA	4	Streptogramin	0.0210526
GU10	GEM-US-267	UTI	Klebsiella oxytoca	70000	NA	NA	Yes	Not Tested	NA	5	Sulfonamide	0.0263158
GU10	GEM-US-267	UTI	Klebsiella oxytoca	70000	NA	NA	Yes	Not Tested	NA	20	Tetracycline	0.105263
GU1125	GEM-US-1125	UTI	Escherichia coli	100000	NA	NA	Yes	Not Tested	NA	488	Aminocoumarin	0.113225
GU1125	GEM-US-1125	UTI	Escherichia coli	100000	NA	NA	Yes	Not Tested	NA	85	Aminoglycoside	0.0197216
GU1125	GEM-US-1125	UTI	Escherichia coli	100000	NA	NA	Yes	Not Tested	NA	131	Amphenicol	0.0303944
GU1125	GEM-US-1125	UTI	Escherichia coli	100000	NA	NA	Yes	Not Tested	NA	835	Beta-lactam	0.193735
GU1125	GEM-US-1125	UTI	Escherichia coli	100000	NA	NA	Yes	Not Tested	NA	17	Diaminopyrimidine	0.00394432
GU1125	GEM-US-1125	UTI	Escherichia coli	100000	NA	NA	Yes	Not Tested	NA	1285	Fluoroquinolone	0.298144
GU1125	GEM-US-1125	UTI	Escherichia coli	100000	NA	NA	Yes	Not Tested	NA	4	Lincosamide	0.000928074
GU1125	GEM-US-1125	UTI	Escherichia coli	100000	NA	NA	Yes	Not Tested	NA	482	Macrolide	0.111833
GU1125	GEM-US-1125	UTI	Escherichia coli	100000	NA	NA	Yes	Not Tested	NA	131	Phenicol	0.0303944
GU1125	GEM-US-1125	UTI	Escherichia coli	100000	NA	NA	Yes	Not Tested	NA	339	Polypeptide	0.0786543
GU1125	GEM-US-1125	UTI	Escherichia coli	100000	NA	NA	Yes	Not Tested	NA	124	Rifampin	0.0287703
GU1125	GEM-US-1125	UTI	Escherichia coli	100000	NA	NA	Yes	Not Tested	NA	22	Streptogramin	0.00510441
GU1125	GEM-US-1125	UTI	Escherichia coli	100000	NA	NA	Yes	Not Tested	NA	28	Streptothricin	0.00649652
GU1125	GEM-US-1125	UTI	Escherichia coli	100000	NA	NA	Yes	Not Tested	NA	63	Sulfonamide	0.0146172
GU1125	GEM-US-1125	UTI	Escherichia coli	100000	NA	NA	Yes	Not Tested	NA	276	Tetracycline	0.0640371
GU14	GEM-US-365	UTI	Escherichia coli	100000	NA	NA	Yes	Not Tested	NA	1	Aminocoumarin	0.108225
GU14	GEM-US-365	UTI	Escherichia coli	100000	NA	NA	Yes	Not Tested	NA	4	Aminoglycoside	0.004329
GU14	GEM-US-365	UTI	Escherichia coli	100000	NA	NA	Yes	Not Tested	NA	17	Amphenicol	0.0562771
GU14	GEM-US-365	UTI	Escherichia coli	100000	NA	NA	Yes	Not Tested	NA	1	Beta-lactam	0.116883
GU14	GEM-US-365	UTI	Escherichia coli	100000	NA	NA	Yes	Not Tested	NA	16	Diaminopyrimidine	0.004329
GU14	GEM-US-365	UTI	Escherichia coli	100000	NA	NA	Yes	Not Tested	NA	1	Fluoroquinolone	0.21645
GU14	GEM-US-365	UTI	Escherichia coli	100000	NA	NA	Yes	Not Tested	NA	17	Fosfomycin	0.004329
GU14	GEM-US-365	UTI	Escherichia coli	100000	NA	NA	Yes	Not Tested	NA	1	Lincosamide	0.04329
GU14	GEM-US-365	UTI	Escherichia coli	100000	NA	NA	Yes	Not Tested	NA	25	Macrolide	0.0952381
GU14	GEM-US-365	UTI	Escherichia coli	100000	NA	NA	Yes	Not Tested	NA	1	Phenicol	0.0562771
GU14	GEM-US-365	UTI	Escherichia coli	100000	NA	NA	Yes	Not Tested	NA	13	Pleuromutilin	0.004329
GU14	GEM-US-365	UTI	Escherichia coli	100000	NA	NA	Yes	Not Tested	NA	27	Polypeptide	0.0519481
GU14	GEM-US-365	UTI	Escherichia coli	100000	NA	NA	Yes	Not Tested	NA	1	Rifampin	0.0606061
GU14	GEM-US-365	UTI	Escherichia coli	100000	NA	NA	Yes	Not Tested	NA	50	Streptogramin	0.04329
GU14	GEM-US-365	UTI	Escherichia coli	100000	NA	NA	Yes	Not Tested	NA	1	Sulfonamide	0.004329
GU14	GEM-US-365	UTI	Escherichia coli	100000	NA	NA	Yes	Not Tested	NA	10	Tetracycline	0.12987
GU1423	GEM-US-1423	UTI	Escherichia coli	50000	NA	NA	Yes	Not Tested	NA	22	Aminocoumarin	0.0970874
GU1423	GEM-US-1423	UTI	Escherichia coli	50000	NA	NA	Yes	Not Tested	NA	13	Aminoglycoside	0.00970874
GU1423	GEM-US-1423	UTI	Escherichia coli	50000	NA	NA	Yes	Not Tested	NA	1	Amphenicol	0.0679612
GU1423	GEM-US-1423	UTI	Escherichia coli	50000	NA	NA	Yes	Not Tested	NA	12	Beta-lactam	0.223301
GU1423	GEM-US-1423	UTI	Escherichia coli	50000	NA	NA	Yes	Not Tested	NA	14	Fluoroquinolone	0.242718
GU1423	GEM-US-1423	UTI	Escherichia coli	50000	NA	NA	Yes	Not Tested	NA	10	Macrolide	0.0485437
GU1423	GEM-US-1423	UTI	Escherichia coli	50000	NA	NA	Yes	Not Tested	NA	1	Phenicol	0.0679612
GU1423	GEM-US-1423	UTI	Escherichia coli	50000	NA	NA	Yes	Not Tested	NA	30	Polypeptide	0.0291262
GU1423	GEM-US-1423	UTI	Escherichia coli	50000	NA	NA	Yes	Not Tested	NA	10	Rifampin	0.0679612
GU1423	GEM-US-1423	UTI	Escherichia coli	50000	NA	NA	Yes	Not Tested	NA	1	Sulfonamide	0.00970874
GU1423	GEM-US-1423	UTI	Escherichia coli	50000	NA	NA	Yes	Not Tested	NA	7	Tetracycline	0.135922
GU1495	GEM-US-1495	UTI	Escherichia coli	100000	NA	NA	Yes	Not Tested	NA	23	Aminocoumarin	0.0799808
GU1495	GEM-US-1495	UTI	Escherichia coli	100000	NA	NA	Yes	Not Tested	NA	25	Aminoglycoside	0.0886015
GU1495	GEM-US-1495	UTI	Escherichia coli	100000	NA	NA	Yes	Not Tested	NA	5	Amphenicol	0.0213123
GU1495	GEM-US-1495	UTI	Escherichia coli	100000	NA	NA	Yes	Not Tested	NA	7	Beta-lactam	0.17872
GU1495	GEM-US-1495	UTI	Escherichia coli	100000	NA	NA	Yes	Not Tested	NA	3	Diaminopyrimidine	0.0245849
GU1495	GEM-US-1495	UTI	Escherichia coli	100000	NA	NA	Yes	Not Tested	NA	7	Fluoroquinolone	0.212085
GU1495	GEM-US-1495	UTI	Escherichia coli	100000	NA	NA	Yes	Not Tested	NA	1	Lincosamide	0.00654534
GU1495	GEM-US-1495	UTI	Escherichia coli	100000	NA	NA	Yes	Not Tested	NA	14	Macrolide	0.139687
GU1495	GEM-US-1495	UTI	Escherichia coli	100000	NA	NA	Yes	Not Tested	NA	1002	Phenicol	0.0213123
GU1495	GEM-US-1495	UTI	Escherichia coli	100000	NA	NA	Yes	Not Tested	NA	1110	Polypeptide	0.051804
GU1495	GEM-US-1495	UTI	Escherichia coli	100000	NA	NA	Yes	Not Tested	NA	267	Rifampin	0.0205939
GU1495	GEM-US-1495	UTI	Escherichia coli	100000	NA	NA	Yes	Not Tested	NA	2239	Streptogramin	0.00997765
GU1495	GEM-US-1495	UTI	Escherichia coli	100000	NA	NA	Yes	Not Tested	NA	308	Streptothricin	0.000239464
GU1495	GEM-US-1495	UTI	Escherichia coli	100000	NA	NA	Yes	Not Tested	NA	2657	Sulfonamide	0.0467752
GU1495	GEM-US-1495	UTI	Escherichia coli	100000	NA	NA	Yes	Not Tested	NA	82	Tetracycline	0.097781
GU19	GEM-US-597	UTI	Escherichia coli	100000	NA	NA	Yes	Not Tested	NA	1750	Aminocoumarin	0.146199
GU19	GEM-US-597	UTI	Escherichia coli	100000	NA	NA	Yes	Not Tested	NA	267	Aminoglycoside	0.0292398
GU19	GEM-US-597	UTI	Escherichia coli	100000	NA	NA	Yes	Not Tested	NA	649	Amphenicol	0.0409357
GU19	GEM-US-597	UTI	Escherichia coli	100000	NA	NA	Yes	Not Tested	NA	258	Beta-lactam	0.204678
GU19	GEM-US-597	UTI	Escherichia coli	100000	NA	NA	Yes	Not Tested	NA	125	Fluoroquinolone	0.245614
GU19	GEM-US-597	UTI	Escherichia coli	100000	NA	NA	Yes	Not Tested	NA	3	Macrolide	0.0994152
GU19	GEM-US-597	UTI	Escherichia coli	100000	NA	NA	Yes	Not Tested	NA	586	Phenicol	0.0409357
GU19	GEM-US-597	UTI	Escherichia coli	100000	NA	NA	Yes	Not Tested	NA	1225	Polypeptide	0.0526316
GU19	GEM-US-597	UTI	Escherichia coli	100000	NA	NA	Yes	Not Tested	NA	25	Rifampin	0.0292398
GU19	GEM-US-597	UTI	Escherichia coli	100000	NA	NA	Yes	Not Tested	NA	5	Sulfonamide	0.0350877
GU19	GEM-US-597	UTI	Escherichia coli	100000	NA	NA	Yes	Not Tested	NA	7	Tetracycline	0.0760234
GU2057	GEM-US-2057	UTI	Escherichia coli	20000	Staphylococcus (coagulase negative)	10000	Yes	Not Tested	NA	35	Aminocoumarin	0.111111
GU2057	GEM-US-2057	UTI	Escherichia coli	20000	Staphylococcus (coagulase negative)	10000	Yes	Not Tested	NA	42	Beta-lactam	0.222222
GU2057	GEM-US-2057	UTI	Escherichia coli	20000	Staphylococcus (coagulase negative)	10000	Yes	Not Tested	NA	17	Fluoroquinolone	0.333333
GU2057	GEM-US-2057	UTI	Escherichia coli	20000	Staphylococcus (coagulase negative)	10000	Yes	Not Tested	NA	7	Macrolide	0.333333
GU2157	GEM-US-2157	UTI	Escherichia coli	40000	NA	NA	Yes	Not Tested	NA	9	Aminocoumarin	0.10917
GU2157	GEM-US-2157	UTI	Escherichia coli	40000	NA	NA	Yes	Not Tested	NA	5	Aminoglycoside	0.0524017
GU2157	GEM-US-2157	UTI	Escherichia coli	40000	NA	NA	Yes	Not Tested	NA	6	Amphenicol	0.0393013
GU2157	GEM-US-2157	UTI	Escherichia coli	40000	NA	NA	Yes	Not Tested	NA	13	Beta-lactam	0.174672
GU2157	GEM-US-2157	UTI	Escherichia coli	40000	NA	NA	Yes	Not Tested	NA	1	Diaminopyrimidine	0.00873362
GU2157	GEM-US-2157	UTI	Escherichia coli	40000	NA	NA	Yes	Not Tested	NA	2	Fluoroquinolone	0.231441
GU2157	GEM-US-2157	UTI	Escherichia coli	40000	NA	NA	Yes	Not Tested	NA	3	Lincosamide	0.0174672
GU2157	GEM-US-2157	UTI	Escherichia coli	40000	NA	NA	Yes	Not Tested	NA	3	Macrolide	0.10917
GU2157	GEM-US-2157	UTI	Escherichia coli	40000	NA	NA	Yes	Not Tested	NA	25	Phenicol	0.0393013
GU2157	GEM-US-2157	UTI	Escherichia coli	40000	NA	NA	Yes	Not Tested	NA	12	Phenol	0.0131004
GU2157	GEM-US-2157	UTI	Escherichia coli	40000	NA	NA	Yes	Not Tested	NA	9	Polypeptide	0.0524017
GU2157	GEM-US-2157	UTI	Escherichia coli	40000	NA	NA	Yes	Not Tested	NA	40	Rifampin	0.0349345
GU2157	GEM-US-2157	UTI	Escherichia coli	40000	NA	NA	Yes	Not Tested	NA	2	Streptogramin	0.0174672
GU2157	GEM-US-2157	UTI	Escherichia coli	40000	NA	NA	Yes	Not Tested	NA	53	Sulfonamide	0.0218341
GU2157	GEM-US-2157	UTI	Escherichia coli	40000	NA	NA	Yes	Not Tested	NA	4	Tetracycline	0.0786026
GU2300	GEM-US-2300	UTI	Escherichia coli	60000	Staphylococcus (coagulase negative)	20000	Yes	Not Tested	NA	25	Aminocoumarin	0.0354505
GU2300	GEM-US-2300	UTI	Escherichia coli	60000	Staphylococcus (coagulase negative)	20000	Yes	Not Tested	NA	9	Aminoglycoside	0.0236337
GU2300	GEM-US-2300	UTI	Escherichia coli	60000	Staphylococcus (coagulase negative)	20000	Yes	Not Tested	NA	3	Amphenicol	0.0162482
GU2300	GEM-US-2300	UTI	Escherichia coli	60000	Staphylococcus (coagulase negative)	20000	Yes	Not Tested	NA	12	Beta-lactam	0.110783
GU2300	GEM-US-2300	UTI	Escherichia coli	60000	Staphylococcus (coagulase negative)	20000	Yes	Not Tested	NA	8	Diaminopyrimidine	0.0206795
GU2300	GEM-US-2300	UTI	Escherichia coli	60000	Staphylococcus (coagulase negative)	20000	Yes	Not Tested	NA	4	Fluoroquinolone	0.098966
GU2300	GEM-US-2300	UTI	Escherichia coli	60000	Staphylococcus (coagulase negative)	20000	Yes	Not Tested	NA	5	Glycopeptide	0.00147711
GU2300	GEM-US-2300	UTI	Escherichia coli	60000	Staphylococcus (coagulase negative)	20000	Yes	Not Tested	NA	18	Lincosamide	0.0502216
GU2300	GEM-US-2300	UTI	Escherichia coli	60000	Staphylococcus (coagulase negative)	20000	Yes	Not Tested	NA	24	Macrolide	0.14771
GU2300	GEM-US-2300	UTI	Escherichia coli	60000	Staphylococcus (coagulase negative)	20000	Yes	Not Tested	NA	16	Mupirocin	0.211226
GU2300	GEM-US-2300	UTI	Escherichia coli	60000	Staphylococcus (coagulase negative)	20000	Yes	Not Tested	NA	11	Phenicol	0.0162482
GU2300	GEM-US-2300	UTI	Escherichia coli	60000	Staphylococcus (coagulase negative)	20000	Yes	Not Tested	NA	75	Pleuromutilin	0.0339734
GU2300	GEM-US-2300	UTI	Escherichia coli	60000	Staphylococcus (coagulase negative)	20000	Yes	Not Tested	NA	14	Polypeptide	0.0192024
GU2300	GEM-US-2300	UTI	Escherichia coli	60000	Staphylococcus (coagulase negative)	20000	Yes	Not Tested	NA	67	Rifampin	0.014771
GU2300	GEM-US-2300	UTI	Escherichia coli	60000	Staphylococcus (coagulase negative)	20000	Yes	Not Tested	NA	1	Streptogramin	0.0974889
GU2300	GEM-US-2300	UTI	Escherichia coli	60000	Staphylococcus (coagulase negative)	20000	Yes	Not Tested	NA	34	Sulfonamide	0.042836
GU2300	GEM-US-2300	UTI	Escherichia coli	60000	Staphylococcus (coagulase negative)	20000	Yes	Not Tested	NA	100	Tetracycline	0.0590842
GU2460	GEM-US-2460	UTI	Escherichia coli	50000	NA	NA	Yes	Not Tested	NA	143	Aminocoumarin	0.0855746
GU2460	GEM-US-2460	UTI	Escherichia coli	50000	NA	NA	Yes	Not Tested	NA	11	Aminoglycoside	0.0415648
GU2460	GEM-US-2460	UTI	Escherichia coli	50000	NA	NA	Yes	Not Tested	NA	23	Amphenicol	0.0488998
GU2460	GEM-US-2460	UTI	Escherichia coli	50000	NA	NA	Yes	Not Tested	NA	13	Beta-lactam	0.134474
GU2460	GEM-US-2460	UTI	Escherichia coli	50000	NA	NA	Yes	Not Tested	NA	10	Diaminopyrimidine	0.0366748
GU2460	GEM-US-2460	UTI	Escherichia coli	50000	NA	NA	Yes	Not Tested	NA	66	Fluoroquinolone	0.151589
GU2460	GEM-US-2460	UTI	Escherichia coli	50000	NA	NA	Yes	Not Tested	NA	29	Glycopeptide	0.00244499
GU2460	GEM-US-2460	UTI	Escherichia coli	50000	NA	NA	Yes	Not Tested	NA	40	Lincosamide	0.0440098
GU2460	GEM-US-2460	UTI	Escherichia coli	50000	NA	NA	Yes	Not Tested	NA	35	Macrolide	0.124694
GU2460	GEM-US-2460	UTI	Escherichia coli	50000	NA	NA	Yes	Not Tested	NA	17	Mupirocin	0.00244499
GU2460	GEM-US-2460	UTI	Escherichia coli	50000	NA	NA	Yes	Not Tested	NA	20	Phenicol	0.0488998
GU2460	GEM-US-2460	UTI	Escherichia coli	50000	NA	NA	Yes	Not Tested	NA	55	Phenol	0.00977995
GU2460	GEM-US-2460	UTI	Escherichia coli	50000	NA	NA	Yes	Not Tested	NA	15	Pleuromutilin	0.00244499
GU2460	GEM-US-2460	UTI	Escherichia coli	50000	NA	NA	Yes	Not Tested	NA	62	Polypeptide	0.0268949
GU2460	GEM-US-2460	UTI	Escherichia coli	50000	NA	NA	Yes	Not Tested	NA	1	Rifampin	0.0440098
GU2460	GEM-US-2460	UTI	Escherichia coli	50000	NA	NA	Yes	Not Tested	NA	18	Streptogramin	0.0464548
GU2460	GEM-US-2460	UTI	Escherichia coli	50000	NA	NA	Yes	Not Tested	NA	51	Sulfonamide	0.0391198
GU2460	GEM-US-2460	UTI	Escherichia coli	50000	NA	NA	Yes	Not Tested	NA	1	Tetracycline	0.110024
GU2709	GEM-US-2709	UTI	Escherichia coli	100000	NA	NA	Yes	Not Tested	NA	20	Aminocoumarin	0.16853
GU2709	GEM-US-2709	UTI	Escherichia coli	100000	NA	NA	Yes	Not Tested	NA	4	Aminoglycoside	0.0597794
GU2709	GEM-US-2709	UTI	Escherichia coli	100000	NA	NA	Yes	Not Tested	NA	1	Amphenicol	0.0384615
GU2709	GEM-US-2709	UTI	Escherichia coli	100000	NA	NA	Yes	Not Tested	NA	11	Beta-lactam	0.141249
GU2709	GEM-US-2709	UTI	Escherichia coli	100000	NA	NA	Yes	Not Tested	NA	18	Diaminopyrimidine	0.000670841
GU2709	GEM-US-2709	UTI	Escherichia coli	100000	NA	NA	Yes	Not Tested	NA	19	Fluoroquinolone	0.200656
GU2709	GEM-US-2709	UTI	Escherichia coli	100000	NA	NA	Yes	Not Tested	NA	16	Lincosamide	0.00186345
GU2709	GEM-US-2709	UTI	Escherichia coli	100000	NA	NA	Yes	Not Tested	NA	45	Macrolide	0.118441
GU2709	GEM-US-2709	UTI	Escherichia coli	100000	NA	NA	Yes	Not Tested	NA	2261	Mupirocin	0.00506857
GU2709	GEM-US-2709	UTI	Escherichia coli	100000	NA	NA	Yes	Not Tested	NA	802	Phenicol	0.0384615
GU2709	GEM-US-2709	UTI	Escherichia coli	100000	NA	NA	Yes	Not Tested	NA	516	Pleuromutilin	0.00171437
GU2709	GEM-US-2709	UTI	Escherichia coli	100000	NA	NA	Yes	Not Tested	NA	1895	Polypeptide	0.0886255
GU2709	GEM-US-2709	UTI	Escherichia coli	100000	NA	NA	Yes	Not Tested	NA	9	Rifampin	0.0240012
GU2709	GEM-US-2709	UTI	Escherichia coli	100000	NA	NA	Yes	Not Tested	NA	2692	Streptogramin	0.00775194
GU2709	GEM-US-2709	UTI	Escherichia coli	100000	NA	NA	Yes	Not Tested	NA	25	Sulfonamide	0.0469589
GU2709	GEM-US-2709	UTI	Escherichia coli	100000	NA	NA	Yes	Not Tested	NA	1589	Tetracycline	0.0577668
GU2913	GEM-US-2913	UTI	Enterococcus faecium	50000	NA	NA	Yes	Not Tested	NA	68	Aminocoumarin	0.0769231
GU2913	GEM-US-2913	UTI	Enterococcus faecium	50000	NA	NA	Yes	Not Tested	NA	516	Aminoglycoside	0.0769231
GU2913	GEM-US-2913	UTI	Enterococcus faecium	50000	NA	NA	Yes	Not Tested	NA	23	Beta-lactam	0.192308
GU2913	GEM-US-2913	UTI	Enterococcus faecium	50000	NA	NA	Yes	Not Tested	NA	1189	Diaminopyrimidine	0.0769231
GU2913	GEM-US-2913	UTI	Enterococcus faecium	50000	NA	NA	Yes	Not Tested	NA	322	Fluoroquinolone	0.0384615
GU2913	GEM-US-2913	UTI	Enterococcus faecium	50000	NA	NA	Yes	Not Tested	NA	104	Macrolide	0.115385
GU2913	GEM-US-2913	UTI	Enterococcus faecium	50000	NA	NA	Yes	Not Tested	NA	630	Streptogramin	0.0384615
GU2913	GEM-US-2913	UTI	Enterococcus faecium	50000	NA	NA	Yes	Not Tested	NA	775	Sulfonamide	0.192308
GU2913	GEM-US-2913	UTI	Enterococcus faecium	50000	NA	NA	Yes	Not Tested	NA	2	Tetracycline	0.192308
GU3012	GEM-US-3012	UTI	Escherichia coli	20000	NA	NA	Yes	Not Tested	NA	2	Aminocoumarin	0.043956
GU3012	GEM-US-3012	UTI	Escherichia coli	20000	NA	NA	Yes	Not Tested	NA	5	Aminoglycoside	0.0769231
GU3012	GEM-US-3012	UTI	Escherichia coli	20000	NA	NA	Yes	Not Tested	NA	2	Beta-lactam	0.0879121
GU3012	GEM-US-3012	UTI	Escherichia coli	20000	NA	NA	Yes	Not Tested	NA	1	Diaminopyrimidine	0.021978
GU3012	GEM-US-3012	UTI	Escherichia coli	20000	NA	NA	Yes	Not Tested	NA	3	Fluoroquinolone	0.0879121
GU3012	GEM-US-3012	UTI	Escherichia coli	20000	NA	NA	Yes	Not Tested	NA	1	Lincosamide	0.186813
GU3012	GEM-US-3012	UTI	Escherichia coli	20000	NA	NA	Yes	Not Tested	NA	5	Macrolide	0.230769
GU3012	GEM-US-3012	UTI	Escherichia coli	20000	NA	NA	Yes	Not Tested	NA	5	Polypeptide	0.032967
GU3012	GEM-US-3012	UTI	Escherichia coli	20000	NA	NA	Yes	Not Tested	NA	4	Streptogramin	0.164835
GU3012	GEM-US-3012	UTI	Escherichia coli	20000	NA	NA	Yes	Not Tested	NA	7	Tetracycline	0.0659341
GU38	GEM-US-740	UTI	Klebsiella pneumoniae	100000	NA	NA	Yes	Not Tested	NA	8	Aminocoumarin	0.25
GU38	GEM-US-740	UTI	Klebsiella pneumoniae	100000	NA	NA	Yes	Not Tested	NA	2	Beta-lactam	0.125
GU38	GEM-US-740	UTI	Klebsiella pneumoniae	100000	NA	NA	Yes	Not Tested	NA	8	Diaminopyrimidine	0.25
GU38	GEM-US-740	UTI	Klebsiella pneumoniae	100000	NA	NA	Yes	Not Tested	NA	17	Fluoroquinolone	0.25
GU38	GEM-US-740	UTI	Klebsiella pneumoniae	100000	NA	NA	Yes	Not Tested	NA	21	Macrolide	0.125
GU3825	GEM-US-3825	UTI	Escherichia coli	100000	Klebsiella pneumoniae	30000	Yes	Not Tested	NA	3	Aminocoumarin	0.14716
GU3825	GEM-US-3825	UTI	Escherichia coli	100000	Klebsiella pneumoniae	30000	Yes	Not Tested	NA	15	Aminoglycoside	0.0370052
GU3825	GEM-US-3825	UTI	Escherichia coli	100000	Klebsiella pneumoniae	30000	Yes	Not Tested	NA	6	Amphenicol	0.0507745
GU3825	GEM-US-3825	UTI	Escherichia coli	100000	Klebsiella pneumoniae	30000	Yes	Not Tested	NA	2	Beta-lactam	0.168675
GU3825	GEM-US-3825	UTI	Escherichia coli	100000	Klebsiella pneumoniae	30000	Yes	Not Tested	NA	1	Diaminopyrimidine	0.0120482
GU3825	GEM-US-3825	UTI	Escherichia coli	100000	Klebsiella pneumoniae	30000	Yes	Not Tested	NA	2	Fluoroquinolone	0.2642
GU3825	GEM-US-3825	UTI	Escherichia coli	100000	Klebsiella pneumoniae	30000	Yes	Not Tested	NA	2	Macrolide	0.0662651
GU3825	GEM-US-3825	UTI	Escherichia coli	100000	Klebsiella pneumoniae	30000	Yes	Not Tested	NA	1	Phenicol	0.0507745
GU3825	GEM-US-3825	UTI	Escherichia coli	100000	Klebsiella pneumoniae	30000	Yes	Not Tested	NA	171	Polypeptide	0.0550775
GU3825	GEM-US-3825	UTI	Escherichia coli	100000	Klebsiella pneumoniae	30000	Yes	Not Tested	NA	43	Rifampin	0.0473322
GU3825	GEM-US-3825	UTI	Escherichia coli	100000	Klebsiella pneumoniae	30000	Yes	Not Tested	NA	59	Streptogramin	0.00172117
GU3825	GEM-US-3825	UTI	Escherichia coli	100000	Klebsiella pneumoniae	30000	Yes	Not Tested	NA	196	Sulfonamide	0.0215146
GU3825	GEM-US-3825	UTI	Escherichia coli	100000	Klebsiella pneumoniae	30000	Yes	Not Tested	NA	14	Tetracycline	0.0774527
GU49	GEM-US-675	UTI	Klebsiella pneumoniae	80000	NA	NA	Yes	Not Tested	NA	307	Aminocoumarin	0.0999313
GU49	GEM-US-675	UTI	Klebsiella pneumoniae	80000	NA	NA	Yes	Not Tested	NA	77	Aminoglycoside	0.0861951
GU49	GEM-US-675	UTI	Klebsiella pneumoniae	80000	NA	NA	Yes	Not Tested	NA	59	Amphenicol	0.060783
GU49	GEM-US-675	UTI	Klebsiella pneumoniae	80000	NA	NA	Yes	Not Tested	NA	64	Beta-lactam	0.246566
GU49	GEM-US-675	UTI	Klebsiella pneumoniae	80000	NA	NA	Yes	Not Tested	NA	55	Diaminopyrimidine	0.018544
GU49	GEM-US-675	UTI	Klebsiella pneumoniae	80000	NA	NA	Yes	Not Tested	NA	2	Fluoroquinolone	0.206044
GU49	GEM-US-675	UTI	Klebsiella pneumoniae	80000	NA	NA	Yes	Not Tested	NA	25	Fosfomycin	0.00927198
GU49	GEM-US-675	UTI	Klebsiella pneumoniae	80000	NA	NA	Yes	Not Tested	NA	90	Lincosamide	0.000343407
GU49	GEM-US-675	UTI	Klebsiella pneumoniae	80000	NA	NA	Yes	Not Tested	NA	96	Macrolide	0.032967
GU49	GEM-US-675	UTI	Klebsiella pneumoniae	80000	NA	NA	Yes	Not Tested	NA	149	Mupirocin	0.000343407
GU49	GEM-US-675	UTI	Klebsiella pneumoniae	80000	NA	NA	Yes	Not Tested	NA	51	Phenicol	0.060783
GU49	GEM-US-675	UTI	Klebsiella pneumoniae	80000	NA	NA	Yes	Not Tested	NA	216	Polypeptide	0.0442995
GU49	GEM-US-675	UTI	Klebsiella pneumoniae	80000	NA	NA	Yes	Not Tested	NA	21	Rifampin	0.0473901
GU49	GEM-US-675	UTI	Klebsiella pneumoniae	80000	NA	NA	Yes	Not Tested	NA	247	Streptogramin	0.00206044
GU49	GEM-US-675	UTI	Klebsiella pneumoniae	80000	NA	NA	Yes	Not Tested	NA	104	Sulfonamide	0.0226648
GU49	GEM-US-675	UTI	Klebsiella pneumoniae	80000	NA	NA	Yes	Not Tested	NA	43	Tetracycline	0.0618132
GU5	GEM-US-259	UTI	Escherichia coli	100000	NA	NA	Yes	Not Tested	NA	379	Aminocoumarin	0.102098
GU5	GEM-US-259	UTI	Escherichia coli	100000	NA	NA	Yes	Not Tested	NA	4	Aminoglycoside	0.0375686
GU5	GEM-US-259	UTI	Escherichia coli	100000	NA	NA	Yes	Not Tested	NA	51	Amphenicol	0.0337601
GU5	GEM-US-259	UTI	Escherichia coli	100000	NA	NA	Yes	Not Tested	NA	3	Beta-lactam	0.197009
GU5	GEM-US-259	UTI	Escherichia coli	100000	NA	NA	Yes	Not Tested	NA	5	Diaminopyrimidine	0.00839161
GU5	GEM-US-259	UTI	Escherichia coli	100000	NA	NA	Yes	Not Tested	NA	55	Fluoroquinolone	0.276686
GU5	GEM-US-259	UTI	Escherichia coli	100000	NA	NA	Yes	Not Tested	NA	37	Lincosamide	0.000150619
GU5	GEM-US-259	UTI	Escherichia coli	100000	NA	NA	Yes	Not Tested	NA	51	Macrolide	0.105584
GU5	GEM-US-259	UTI	Escherichia coli	100000	NA	NA	Yes	Not Tested	NA	3	Phenicol	0.0337601
GU5	GEM-US-259	UTI	Escherichia coli	100000	NA	NA	Yes	Not Tested	NA	109	Polypeptide	0.0744701
GU5	GEM-US-259	UTI	Escherichia coli	100000	NA	NA	Yes	Not Tested	NA	102	Rifampin	0.0314147
GU5	GEM-US-259	UTI	Escherichia coli	100000	NA	NA	Yes	Not Tested	NA	7	Streptogramin	0.00299086
GU5	GEM-US-259	UTI	Escherichia coli	100000	NA	NA	Yes	Not Tested	NA	1	Sulfonamide	0.0210221
GU5	GEM-US-259	UTI	Escherichia coli	100000	NA	NA	Yes	Not Tested	NA	4	Tetracycline	0.0750941
GU52	GEM-US-779	UTI	Pseudomonas aeruginosa	80000	NA	NA	Yes	Not Tested	NA	1	Aminocoumarin	0.0816327
GU52	GEM-US-779	UTI	Pseudomonas aeruginosa	80000	NA	NA	Yes	Not Tested	NA	4	Aminoglycoside	0.0204082
GU52	GEM-US-779	UTI	Pseudomonas aeruginosa	80000	NA	NA	Yes	Not Tested	NA	4	Amphenicol	0.14966
GU52	GEM-US-779	UTI	Pseudomonas aeruginosa	80000	NA	NA	Yes	Not Tested	NA	4	Beta-lactam	0.0612245
GU52	GEM-US-779	UTI	Pseudomonas aeruginosa	80000	NA	NA	Yes	Not Tested	NA	4	Diaminopyrimidine	0.115646
GU52	GEM-US-779	UTI	Pseudomonas aeruginosa	80000	NA	NA	Yes	Not Tested	NA	5	Fluoroquinolone	0.142857
GU52	GEM-US-779	UTI	Pseudomonas aeruginosa	80000	NA	NA	Yes	Not Tested	NA	14	Macrolide	0.115646
GU52	GEM-US-779	UTI	Pseudomonas aeruginosa	80000	NA	NA	Yes	Not Tested	NA	49	Phenicol	0.14966
GU52	GEM-US-779	UTI	Pseudomonas aeruginosa	80000	NA	NA	Yes	Not Tested	NA	4	Phenol	0.0408163
GU52	GEM-US-779	UTI	Pseudomonas aeruginosa	80000	NA	NA	Yes	Not Tested	NA	88	Polypeptide	0.00680272
GU52	GEM-US-779	UTI	Pseudomonas aeruginosa	80000	NA	NA	Yes	Not Tested	NA	6	Tetracycline	0.115646
GU54	GEM-US-397	UTI	Staphylococcus (coagulase negative)	90000	NA	NA	Yes	Not Tested	NA	16	Aminoglycoside	0.0769231
GU54	GEM-US-397	UTI	Staphylococcus (coagulase negative)	90000	NA	NA	Yes	Not Tested	NA	2	Fluoroquinolone	0.153846
GU54	GEM-US-397	UTI	Staphylococcus (coagulase negative)	90000	NA	NA	Yes	Not Tested	NA	121	Lincosamide	0.0769231
GU54	GEM-US-397	UTI	Staphylococcus (coagulase negative)	90000	NA	NA	Yes	Not Tested	NA	174	Macrolide	0.0769231
GU54	GEM-US-397	UTI	Staphylococcus (coagulase negative)	90000	NA	NA	Yes	Not Tested	NA	1	Streptogramin	0.0769231
GU54	GEM-US-397	UTI	Staphylococcus (coagulase negative)	90000	NA	NA	Yes	Not Tested	NA	4	Sulfonamide	0.153846
GU54	GEM-US-397	UTI	Staphylococcus (coagulase negative)	90000	NA	NA	Yes	Not Tested	NA	7	Tetracycline	0.384615
GU55	GEM-US-543	UTI	Escherichia coli	10000	NA	NA	Yes	Not Tested	NA	1	Aminocoumarin	0.0857143
GU55	GEM-US-543	UTI	Escherichia coli	10000	NA	NA	Yes	Not Tested	NA	6	Aminoglycoside	0.114286
GU55	GEM-US-543	UTI	Escherichia coli	10000	NA	NA	Yes	Not Tested	NA	135	Beta-lactam	0.114286
GU55	GEM-US-543	UTI	Escherichia coli	10000	NA	NA	Yes	Not Tested	NA	3	Fluoroquinolone	0.0285714
GU55	GEM-US-543	UTI	Escherichia coli	10000	NA	NA	Yes	Not Tested	NA	385	Lincosamide	0.2
GU55	GEM-US-543	UTI	Escherichia coli	10000	NA	NA	Yes	Not Tested	NA	291	Macrolide	0.257143
GU55	GEM-US-543	UTI	Escherichia coli	10000	NA	NA	Yes	Not Tested	NA	251	Streptogramin	0.142857
GU55	GEM-US-543	UTI	Escherichia coli	10000	NA	NA	Yes	Not Tested	NA	177	Sulfonamide	0.0285714
GU55	GEM-US-543	UTI	Escherichia coli	10000	NA	NA	Yes	Not Tested	NA	718	Tetracycline	0.0285714
GU62	GEM-US-409	UTI	Streptococcus (viridins group)	30000	NA	NA	Yes	Not Tested	NA	54	Fluoroquinolone	0.105263
GU62	GEM-US-409	UTI	Streptococcus (viridins group)	30000	NA	NA	Yes	Not Tested	NA	600	Macrolide	0.526316
GU62	GEM-US-409	UTI	Streptococcus (viridins group)	30000	NA	NA	Yes	Not Tested	NA	27	Streptogramin	0.368421
GU63	GEM-US-942	UTI	Pseudomonas aeruginosa	90000	NA	NA	Yes	Not Tested	NA	1	Aminocoumarin	0.1
GU63	GEM-US-942	UTI	Pseudomonas aeruginosa	90000	NA	NA	Yes	Not Tested	NA	96	Amphenicol	0.1
GU63	GEM-US-942	UTI	Pseudomonas aeruginosa	90000	NA	NA	Yes	Not Tested	NA	1	Beta-lactam	0.1
GU63	GEM-US-942	UTI	Pseudomonas aeruginosa	90000	NA	NA	Yes	Not Tested	NA	177	Fluoroquinolone	0.1
GU63	GEM-US-942	UTI	Pseudomonas aeruginosa	90000	NA	NA	Yes	Not Tested	NA	129	Macrolide	0.1
GU63	GEM-US-942	UTI	Pseudomonas aeruginosa	90000	NA	NA	Yes	Not Tested	NA	138	Phenicol	0.1
GU63	GEM-US-942	UTI	Pseudomonas aeruginosa	90000	NA	NA	Yes	Not Tested	NA	6	Tetracycline	0.4
GU65	GEM-US-1195	UTI	Escherichia coli	100000	NA	NA	Yes	Not Tested	NA	66	Aminocoumarin	0.101419
GU65	GEM-US-1195	UTI	Escherichia coli	100000	NA	NA	Yes	Not Tested	NA	180	Aminoglycoside	0.042414
GU65	GEM-US-1195	UTI	Escherichia coli	100000	NA	NA	Yes	Not Tested	NA	4745	Amphenicol	0.0344794
GU65	GEM-US-1195	UTI	Escherichia coli	100000	NA	NA	Yes	Not Tested	NA	1746	Beta-lactam	0.182977
GU65	GEM-US-1195	UTI	Escherichia coli	100000	NA	NA	Yes	Not Tested	NA	1569	Diaminopyrimidine	0.00317384
GU65	GEM-US-1195	UTI	Escherichia coli	100000	NA	NA	Yes	Not Tested	NA	9156	Fluoroquinolone	0.267372
GU65	GEM-US-1195	UTI	Escherichia coli	100000	NA	NA	Yes	Not Tested	NA	390	Lincosamide	0.000240442
GU65	GEM-US-1195	UTI	Escherichia coli	100000	NA	NA	Yes	Not Tested	NA	12859	Macrolide	0.103871
GU65	GEM-US-1195	UTI	Escherichia coli	100000	NA	NA	Yes	Not Tested	NA	7	Phenicol	0.0344794
GU65	GEM-US-1195	UTI	Escherichia coli	100000	NA	NA	Yes	Not Tested	NA	4907	Polypeptide	0.0703054
GU65	GEM-US-1195	UTI	Escherichia coli	100000	NA	NA	Yes	Not Tested	NA	1569	Rifampin	0.0318827
GU65	GEM-US-1195	UTI	Escherichia coli	100000	NA	NA	Yes	Not Tested	NA	3461	Streptogramin	0.00298149
GU65	GEM-US-1195	UTI	Escherichia coli	100000	NA	NA	Yes	Not Tested	NA	1460	Sulfonamide	0.0217841
GU65	GEM-US-1195	UTI	Escherichia coli	100000	NA	NA	Yes	Not Tested	NA	139	Tetracycline	0.102621
GU6599	GEM-US-6599	UTI	Haemophilus influenzae	10000	NA	NA	Yes	Not Tested	NA	977	Aminocoumarin	0.111111
GU6599	GEM-US-6599	UTI	Haemophilus influenzae	10000	NA	NA	Yes	Not Tested	NA	3490	Aminoglycoside	0.111111
GU6599	GEM-US-6599	UTI	Haemophilus influenzae	10000	NA	NA	Yes	Not Tested	NA	12	Lincosamide	0.111111
GU6599	GEM-US-6599	UTI	Haemophilus influenzae	10000	NA	NA	Yes	Not Tested	NA	3	Macrolide	0.222222
GU6599	GEM-US-6599	UTI	Haemophilus influenzae	10000	NA	NA	Yes	Not Tested	NA	22	Streptogramin	0.222222
GU6599	GEM-US-6599	UTI	Haemophilus influenzae	10000	NA	NA	Yes	Not Tested	NA	9	Tetracycline	0.222222
GU69	GEM-US-465	UTI	Escherichia coli	100000	NA	NA	Yes	Not Tested	NA	17	Aminocoumarin	0.0642782
GU69	GEM-US-465	UTI	Escherichia coli	100000	NA	NA	Yes	Not Tested	NA	21	Aminoglycoside	0.110643
GU69	GEM-US-465	UTI	Escherichia coli	100000	NA	NA	Yes	Not Tested	NA	17	Amphenicol	0.032666
GU69	GEM-US-465	UTI	Escherichia coli	100000	NA	NA	Yes	Not Tested	NA	22	Beta-lactam	0.122234
GU69	GEM-US-465	UTI	Escherichia coli	100000	NA	NA	Yes	Not Tested	NA	6	Diaminopyrimidine	0.00105374
GU69	GEM-US-465	UTI	Escherichia coli	100000	NA	NA	Yes	Not Tested	NA	1	Fluoroquinolone	0.172813
GU69	GEM-US-465	UTI	Escherichia coli	100000	NA	NA	Yes	Not Tested	NA	17	Lincosamide	0.0474183
GU69	GEM-US-465	UTI	Escherichia coli	100000	NA	NA	Yes	Not Tested	NA	19	Macrolide	0.141201
GU69	GEM-US-465	UTI	Escherichia coli	100000	NA	NA	Yes	Not Tested	NA	4	Mupirocin	0.00105374
GU69	GEM-US-465	UTI	Escherichia coli	100000	NA	NA	Yes	Not Tested	NA	18	Phenicol	0.032666
GU69	GEM-US-465	UTI	Escherichia coli	100000	NA	NA	Yes	Not Tested	NA	16	Polypeptide	0.0484721
GU69	GEM-US-465	UTI	Escherichia coli	100000	NA	NA	Yes	Not Tested	NA	10	Rifampin	0.0316122
GU69	GEM-US-465	UTI	Escherichia coli	100000	NA	NA	Yes	Not Tested	NA	2	Streptogramin	0.0516333
GU69	GEM-US-465	UTI	Escherichia coli	100000	NA	NA	Yes	Not Tested	NA	18	Sulfonamide	0.0821918
GU69	GEM-US-465	UTI	Escherichia coli	100000	NA	NA	Yes	Not Tested	NA	12	Tetracycline	0.0600632
GU70	GEM-US-1052	UTI	Pseudomonas aeruginosa	10000	NA	NA	Yes	Not Tested	NA	1	Aminocoumarin	0.0232558
GU70	GEM-US-1052	UTI	Pseudomonas aeruginosa	10000	NA	NA	Yes	Not Tested	NA	2	Amphenicol	0.0465116
GU70	GEM-US-1052	UTI	Pseudomonas aeruginosa	10000	NA	NA	Yes	Not Tested	NA	1	Beta-lactam	0.127907
GU70	GEM-US-1052	UTI	Pseudomonas aeruginosa	10000	NA	NA	Yes	Not Tested	NA	1	Fluoroquinolone	0.0581395
GU70	GEM-US-1052	UTI	Pseudomonas aeruginosa	10000	NA	NA	Yes	Not Tested	NA	1	Lincosamide	0.0930233
GU70	GEM-US-1052	UTI	Pseudomonas aeruginosa	10000	NA	NA	Yes	Not Tested	NA	2	Macrolide	0.0930233
GU70	GEM-US-1052	UTI	Pseudomonas aeruginosa	10000	NA	NA	Yes	Not Tested	NA	5	Phenicol	0.0465116
GU70	GEM-US-1052	UTI	Pseudomonas aeruginosa	10000	NA	NA	Yes	Not Tested	NA	3	Pleuromutilin	0.0116279
GU70	GEM-US-1052	UTI	Pseudomonas aeruginosa	10000	NA	NA	Yes	Not Tested	NA	4	Polypeptide	0.0232558
GU70	GEM-US-1052	UTI	Pseudomonas aeruginosa	10000	NA	NA	Yes	Not Tested	NA	4	Streptogramin	0.0930233
GU70	GEM-US-1052	UTI	Pseudomonas aeruginosa	10000	NA	NA	Yes	Not Tested	NA	1	Tetracycline	0.383721
GU72	GEM-US-1331	UTI	Raoultella ornithinolytica	100000	NA	NA	Yes	Not Tested	NA	7	Aminocoumarin	0.0936921
GU72	GEM-US-1331	UTI	Raoultella ornithinolytica	100000	NA	NA	Yes	Not Tested	NA	9	Aminoglycoside	0.0466609
GU72	GEM-US-1331	UTI	Raoultella ornithinolytica	100000	NA	NA	Yes	Not Tested	NA	5	Amphenicol	0.0344402
GU72	GEM-US-1331	UTI	Raoultella ornithinolytica	100000	NA	NA	Yes	Not Tested	NA	1	Beta-lactam	0.185903
GU72	GEM-US-1331	UTI	Raoultella ornithinolytica	100000	NA	NA	Yes	Not Tested	NA	1	Diaminopyrimidine	0.0029626
GU72	GEM-US-1331	UTI	Raoultella ornithinolytica	100000	NA	NA	Yes	Not Tested	NA	2	Fluoroquinolone	0.268485
GU72	GEM-US-1331	UTI	Raoultella ornithinolytica	100000	NA	NA	Yes	Not Tested	NA	10	Lincosamide	0.000123442
GU72	GEM-US-1331	UTI	Raoultella ornithinolytica	100000	NA	NA	Yes	Not Tested	NA	7	Macrolide	0.106283
GU72	GEM-US-1331	UTI	Raoultella ornithinolytica	100000	NA	NA	Yes	Not Tested	NA	1	Phenicol	0.0344402
GU72	GEM-US-1331	UTI	Raoultella ornithinolytica	100000	NA	NA	Yes	Not Tested	NA	1	Polypeptide	0.0639427
GU72	GEM-US-1331	UTI	Raoultella ornithinolytica	100000	NA	NA	Yes	Not Tested	NA	1	Rifampin	0.0319714
GU72	GEM-US-1331	UTI	Raoultella ornithinolytica	100000	NA	NA	Yes	Not Tested	NA	1	Streptogramin	0.00419701
GU72	GEM-US-1331	UTI	Raoultella ornithinolytica	100000	NA	NA	Yes	Not Tested	NA	1	Sulfonamide	0.0269103
GU72	GEM-US-1331	UTI	Raoultella ornithinolytica	100000	NA	NA	Yes	Not Tested	NA	1	Tetracycline	0.0999877
GU77	GEM-US-859	UTI	Escherichia coli	30000	NA	NA	Yes	Not Tested	NA	4	Aminocoumarin	0.0431655
GU77	GEM-US-859	UTI	Escherichia coli	30000	NA	NA	Yes	Not Tested	NA	2109	Aminoglycoside	0.0935252
GU77	GEM-US-859	UTI	Escherichia coli	30000	NA	NA	Yes	Not Tested	NA	882	Beta-lactam	0.194245
GU77	GEM-US-859	UTI	Escherichia coli	30000	NA	NA	Yes	Not Tested	NA	717	Fluoroquinolone	0.0719424
GU77	GEM-US-859	UTI	Escherichia coli	30000	NA	NA	Yes	Not Tested	NA	3805	Fosfomycin	0.00719425
GU77	GEM-US-859	UTI	Escherichia coli	30000	NA	NA	Yes	Not Tested	NA	66	Lincosamide	0.0719424
GU77	GEM-US-859	UTI	Escherichia coli	30000	NA	NA	Yes	Not Tested	NA	5560	Macrolide	0.107914
GU77	GEM-US-859	UTI	Escherichia coli	30000	NA	NA	Yes	Not Tested	NA	5	Mupirocin	0.0647482
GU77	GEM-US-859	UTI	Escherichia coli	30000	NA	NA	Yes	Not Tested	NA	2160	Pleuromutilin	0.0215827
GU77	GEM-US-859	UTI	Escherichia coli	30000	NA	NA	Yes	Not Tested	NA	717	Polypeptide	0.0215827
GU77	GEM-US-859	UTI	Escherichia coli	30000	NA	NA	Yes	Not Tested	NA	1462	Rifampin	0.00719425
GU77	GEM-US-859	UTI	Escherichia coli	30000	NA	NA	Yes	Not Tested	NA	663	Streptogramin	0.0719424
GU77	GEM-US-859	UTI	Escherichia coli	30000	NA	NA	Yes	Not Tested	NA	62	Sulfonamide	0.00719425
GU77	GEM-US-859	UTI	Escherichia coli	30000	NA	NA	Yes	Not Tested	NA	453	Tetracycline	0.215827
GU82	GEM-US-1970	UTI	Escherichia coli	70000	NA	NA	Yes	Not Tested	NA	2134	Aminoglycoside	0.2
GU82	GEM-US-1970	UTI	Escherichia coli	70000	NA	NA	Yes	Not Tested	NA	1	Beta-lactam	0.1
GU82	GEM-US-1970	UTI	Escherichia coli	70000	NA	NA	Yes	Not Tested	NA	1	Mupirocin	0.4
GU82	GEM-US-1970	UTI	Escherichia coli	70000	NA	NA	Yes	Not Tested	NA	1	Polypeptide	0.1
GU82	GEM-US-1970	UTI	Escherichia coli	70000	NA	NA	Yes	Not Tested	NA	2	Sulfonamide	0.1
GU82	GEM-US-1970	UTI	Escherichia coli	70000	NA	NA	Yes	Not Tested	NA	2	Tetracycline	0.1
GU9	GEM-US-384	UTI	Escherichia coli	20000	NA	NA	Yes	Not Tested	NA	2	Aminocoumarin	0.135338
GU9	GEM-US-384	UTI	Escherichia coli	20000	NA	NA	Yes	Not Tested	NA	7	Aminoglycoside	0.043609
GU9	GEM-US-384	UTI	Escherichia coli	20000	NA	NA	Yes	Not Tested	NA	1	Amphenicol	0.0330827
GU9	GEM-US-384	UTI	Escherichia coli	20000	NA	NA	Yes	Not Tested	NA	2	Beta-lactam	0.174436
GU9	GEM-US-384	UTI	Escherichia coli	20000	NA	NA	Yes	Not Tested	NA	2	Diaminopyrimidine	0.00601504
GU9	GEM-US-384	UTI	Escherichia coli	20000	NA	NA	Yes	Not Tested	NA	2	Fluoroquinolone	0.267669
GU9	GEM-US-384	UTI	Escherichia coli	20000	NA	NA	Yes	Not Tested	NA	1	Macrolide	0.111278
GU9	GEM-US-384	UTI	Escherichia coli	20000	NA	NA	Yes	Not Tested	NA	2	Phenicol	0.0330827
GU9	GEM-US-384	UTI	Escherichia coli	20000	NA	NA	Yes	Not Tested	NA	61	Polypeptide	0.0736842
GU9	GEM-US-384	UTI	Escherichia coli	20000	NA	NA	Yes	Not Tested	NA	105	Rifampin	0.0315789
GU9	GEM-US-384	UTI	Escherichia coli	20000	NA	NA	Yes	Not Tested	NA	31	Streptogramin	0.00300752
GU9	GEM-US-384	UTI	Escherichia coli	20000	NA	NA	Yes	Not Tested	NA	116	Sulfonamide	0.0105263
GU9	GEM-US-384	UTI	Escherichia coli	20000	NA	NA	Yes	Not Tested	NA	1	Tetracycline	0.0766917
GU4446	GEM-US-4446	UTI	Escherichia coli	20000	Enterococcus faecalis	20000	Yes	Resistant	> 16	164	Aminocoumarin	0.0556199
GU4446	GEM-US-4446	UTI	Escherichia coli	20000	Enterococcus faecalis	20000	Yes	Resistant	> 16	45	Aminoglycoside	0.0863268
GU4446	GEM-US-4446	UTI	Escherichia coli	20000	Enterococcus faecalis	20000	Yes	Resistant	> 16	134	Amphenicol	0.0295481
GU4446	GEM-US-4446	UTI	Escherichia coli	20000	Enterococcus faecalis	20000	Yes	Resistant	> 16	1	Beta-lactam	0.125145
GU4446	GEM-US-4446	UTI	Escherichia coli	20000	Enterococcus faecalis	20000	Yes	Resistant	> 16	31	Diaminopyrimidine	0.0121669
GU4446	GEM-US-4446	UTI	Escherichia coli	20000	Enterococcus faecalis	20000	Yes	Resistant	> 16	46	Fluoroquinolone	0.143105
GU4446	GEM-US-4446	UTI	Escherichia coli	20000	Enterococcus faecalis	20000	Yes	Resistant	> 16	30	Glycopeptide	0.0602549
GU4446	GEM-US-4446	UTI	Escherichia coli	20000	Enterococcus faecalis	20000	Yes	Resistant	> 16	49	Lincosamide	0.0249131
GU4446	GEM-US-4446	UTI	Escherichia coli	20000	Enterococcus faecalis	20000	Yes	Resistant	> 16	78	Macrolide	0.219583
GU4446	GEM-US-4446	UTI	Escherichia coli	20000	Enterococcus faecalis	20000	Yes	Resistant	> 16	57	Mupirocin	0.0023175
GU4446	GEM-US-4446	UTI	Escherichia coli	20000	Enterococcus faecalis	20000	Yes	Resistant	> 16	2	Phenicol	0.0295481
GU4446	GEM-US-4446	UTI	Escherichia coli	20000	Enterococcus faecalis	20000	Yes	Resistant	> 16	4	Phenol	0.00173812
GU4446	GEM-US-4446	UTI	Escherichia coli	20000	Enterococcus faecalis	20000	Yes	Resistant	> 16	11	Pleuromutilin	0.00289687
GU4446	GEM-US-4446	UTI	Escherichia coli	20000	Enterococcus faecalis	20000	Yes	Resistant	> 16	5	Polypeptide	0.0318656
GU4446	GEM-US-4446	UTI	Escherichia coli	20000	Enterococcus faecalis	20000	Yes	Resistant	> 16	8	Rifampin	0.0214368
GU4446	GEM-US-4446	UTI	Escherichia coli	20000	Enterococcus faecalis	20000	Yes	Resistant	> 16	8	Streptogramin	0.0295481
GU4446	GEM-US-4446	UTI	Escherichia coli	20000	Enterococcus faecalis	20000	Yes	Resistant	> 16	4	Streptothricin	0.00173812
GU4446	GEM-US-4446	UTI	Escherichia coli	20000	Enterococcus faecalis	20000	Yes	Resistant	> 16	1	Sulfonamide	0.0631518
GU4446	GEM-US-4446	UTI	Escherichia coli	20000	Enterococcus faecalis	20000	Yes	Resistant	> 16	2	Tetracycline	0.0590962
GU67	GEM-US-1752	UTI	Enterococcus faecalis	100000	NA	NA	Yes	Resistant	> 16	8	Aminoglycoside	0.411765
GU67	GEM-US-1752	UTI	Enterococcus faecalis	100000	NA	NA	Yes	Resistant	> 16	33	Glycopeptide	0.0588235
GU67	GEM-US-1752	UTI	Enterococcus faecalis	100000	NA	NA	Yes	Resistant	> 16	2	Lincosamide	0.117647
GU67	GEM-US-1752	UTI	Enterococcus faecalis	100000	NA	NA	Yes	Resistant	> 16	2	Macrolide	0.117647
GU67	GEM-US-1752	UTI	Enterococcus faecalis	100000	NA	NA	Yes	Resistant	> 16	1	Streptogramin	0.117647
GU67	GEM-US-1752	UTI	Enterococcus faecalis	100000	NA	NA	Yes	Resistant	> 16	22	Streptothricin	0.0588235
GU67	GEM-US-1752	UTI	Enterococcus faecalis	100000	NA	NA	Yes	Resistant	> 16	28	Tetracycline	0.117647
GU73	GEM-US-1538	UTI	Enterococcus faecium	20000	NA	NA	Yes	Resistant	> 256 (Etest)	2	Aminocoumarin	0.00862069
GU73	GEM-US-1538	UTI	Enterococcus faecium	20000	NA	NA	Yes	Resistant	> 256 (Etest)	65	Aminoglycoside	0.137931
GU73	GEM-US-1538	UTI	Enterococcus faecium	20000	NA	NA	Yes	Resistant	> 256 (Etest)	27	Amphenicol	0.00862069
GU73	GEM-US-1538	UTI	Enterococcus faecium	20000	NA	NA	Yes	Resistant	> 256 (Etest)	1	Beta-lactam	0.00862069
GU73	GEM-US-1538	UTI	Enterococcus faecium	20000	NA	NA	Yes	Resistant	> 256 (Etest)	28	Diaminopyrimidine	0.00862069
GU73	GEM-US-1538	UTI	Enterococcus faecium	20000	NA	NA	Yes	Resistant	> 256 (Etest)	1	Fluoroquinolone	0.00862069
GU73	GEM-US-1538	UTI	Enterococcus faecium	20000	NA	NA	Yes	Resistant	> 256 (Etest)	3	Glycopeptide	0.310345
GU73	GEM-US-1538	UTI	Enterococcus faecium	20000	NA	NA	Yes	Resistant	> 256 (Etest)	759	Lincosamide	0.0948276
GU73	GEM-US-1538	UTI	Enterococcus faecium	20000	NA	NA	Yes	Resistant	> 256 (Etest)	378	Macrolide	0.12931
GU73	GEM-US-1538	UTI	Enterococcus faecium	20000	NA	NA	Yes	Resistant	> 256 (Etest)	279	Mupirocin	0.0258621
GU73	GEM-US-1538	UTI	Enterococcus faecium	20000	NA	NA	Yes	Resistant	> 256 (Etest)	1506	Phenicol	0.00862069
GU73	GEM-US-1538	UTI	Enterococcus faecium	20000	NA	NA	Yes	Resistant	> 256 (Etest)	24	Streptogramin	0.112069
GU73	GEM-US-1538	UTI	Enterococcus faecium	20000	NA	NA	Yes	Resistant	> 256 (Etest)	2175	Streptothricin	0.0603448
GU73	GEM-US-1538	UTI	Enterococcus faecium	20000	NA	NA	Yes	Resistant	> 256 (Etest)	1	Sulfonamide	0.00862069
GU73	GEM-US-1538	UTI	Enterococcus faecium	20000	NA	NA	Yes	Resistant	> 256 (Etest)	861	Tetracycline	0.0689655
GU79	GEM-US-1501	UTI	Enterococcus faecalis	100000	Staphylococcus (coagulase negative)	60000	Yes	Resistant	> 16	279	Aminocoumarin	0.00292398
GU79	GEM-US-1501	UTI	Enterococcus faecalis	100000	Staphylococcus (coagulase negative)	60000	Yes	Resistant	> 16	518	Aminoglycoside	0.0789474
GU79	GEM-US-1501	UTI	Enterococcus faecalis	100000	Staphylococcus (coagulase negative)	60000	Yes	Resistant	> 16	259	Beta-lactam	0.105263
GU79	GEM-US-1501	UTI	Enterococcus faecalis	100000	Staphylococcus (coagulase negative)	60000	Yes	Resistant	> 16	34	Diaminopyrimidine	0.0233918
GU79	GEM-US-1501	UTI	Enterococcus faecalis	100000	Staphylococcus (coagulase negative)	60000	Yes	Resistant	> 16	218	Fluoroquinolone	0.0526316
GU79	GEM-US-1501	UTI	Enterococcus faecalis	100000	Staphylococcus (coagulase negative)	60000	Yes	Resistant	> 16	810	Glycopeptide	0.0555556
GU79	GEM-US-1501	UTI	Enterococcus faecalis	100000	Staphylococcus (coagulase negative)	60000	Yes	Resistant	> 16	1	Lincosamide	0.201754
GU79	GEM-US-1501	UTI	Enterococcus faecalis	100000	Staphylococcus (coagulase negative)	60000	Yes	Resistant	> 16	16	Macrolide	0.210526
GU79	GEM-US-1501	UTI	Enterococcus faecalis	100000	Staphylococcus (coagulase negative)	60000	Yes	Resistant	> 16	1	Mupirocin	0.00292398
GU79	GEM-US-1501	UTI	Enterococcus faecalis	100000	Staphylococcus (coagulase negative)	60000	Yes	Resistant	> 16	1	Pleuromutilin	0.00584795
GU79	GEM-US-1501	UTI	Enterococcus faecalis	100000	Staphylococcus (coagulase negative)	60000	Yes	Resistant	> 16	1	Rifampin	0.00877193
GU79	GEM-US-1501	UTI	Enterococcus faecalis	100000	Staphylococcus (coagulase negative)	60000	Yes	Resistant	> 16	1	Streptogramin	0.201754
GU79	GEM-US-1501	UTI	Enterococcus faecalis	100000	Staphylococcus (coagulase negative)	60000	Yes	Resistant	> 16	36	Sulfonamide	0.0146199
GU79	GEM-US-1501	UTI	Enterococcus faecalis	100000	Staphylococcus (coagulase negative)	60000	Yes	Resistant	> 16	11	Tetracycline	0.0350877
GU1209	GEM-US-1209	UTI	Enterococcus faecalis	100000	NA	NA	Yes	Susceptible	1	15	Aminocoumarin	0.0172414
GU1209	GEM-US-1209	UTI	Enterococcus faecalis	100000	NA	NA	Yes	Susceptible	1	3	Diaminopyrimidine	0.0689655
GU1209	GEM-US-1209	UTI	Enterococcus faecalis	100000	NA	NA	Yes	Susceptible	1	1	Lincosamide	0.293103
GU1209	GEM-US-1209	UTI	Enterococcus faecalis	100000	NA	NA	Yes	Susceptible	1	13	Macrolide	0.0172414
GU1209	GEM-US-1209	UTI	Enterococcus faecalis	100000	NA	NA	Yes	Susceptible	1	7	Pleuromutilin	0.275862
GU1209	GEM-US-1209	UTI	Enterococcus faecalis	100000	NA	NA	Yes	Susceptible	1	1	Rifampin	0.0172414
GU1209	GEM-US-1209	UTI	Enterococcus faecalis	100000	NA	NA	Yes	Susceptible	1	8	Streptogramin	0.293103
GU1209	GEM-US-1209	UTI	Enterococcus faecalis	100000	NA	NA	Yes	Susceptible	1	6	Tetracycline	0.0172414
GU454	GEM-US-454	UTI	Escherichia coli	20000	NA	NA	Yes	Not Tested	1	13	Aminocoumarin	0.205882
GU454	GEM-US-454	UTI	Escherichia coli	20000	NA	NA	Yes	Not Tested	1	27	Aminoglycoside	0.0294118
GU454	GEM-US-454	UTI	Escherichia coli	20000	NA	NA	Yes	Not Tested	1	10	Diaminopyrimidine	0.117647
GU454	GEM-US-454	UTI	Escherichia coli	20000	NA	NA	Yes	Not Tested	1	1	Fluoroquinolone	0.0294118
GU454	GEM-US-454	UTI	Escherichia coli	20000	NA	NA	Yes	Not Tested	1	10	Lincosamide	0.117647
GU454	GEM-US-454	UTI	Escherichia coli	20000	NA	NA	Yes	Not Tested	1	15	Macrolide	0.117647
GU454	GEM-US-454	UTI	Escherichia coli	20000	NA	NA	Yes	Not Tested	1	9	Polypeptide	0.117647
GU454	GEM-US-454	UTI	Escherichia coli	20000	NA	NA	Yes	Not Tested	1	3	Streptogramin	0.117647
GU454	GEM-US-454	UTI	Escherichia coli	20000	NA	NA	Yes	Not Tested	1	3	Sulfonamide	0.147059
GU467	GEM-US-467	UTI	Enterococcus faecalis	100000	NA	NA	Yes	Susceptible	1	1	Aminocoumarin	0.0137795
GU467	GEM-US-467	UTI	Enterococcus faecalis	100000	NA	NA	Yes	Susceptible	1	10	Aminoglycoside	0.0482283
GU467	GEM-US-467	UTI	Enterococcus faecalis	100000	NA	NA	Yes	Susceptible	1	1	Amphenicol	0.00393701
GU467	GEM-US-467	UTI	Enterococcus faecalis	100000	NA	NA	Yes	Susceptible	1	30	Beta-lactam	0.0866142
GU467	GEM-US-467	UTI	Enterococcus faecalis	100000	NA	NA	Yes	Susceptible	1	1	Diaminopyrimidine	0.00590551
GU467	GEM-US-467	UTI	Enterococcus faecalis	100000	NA	NA	Yes	Susceptible	1	1	Fluoroquinolone	0.015748
GU467	GEM-US-467	UTI	Enterococcus faecalis	100000	NA	NA	Yes	Susceptible	1	1	Fosfomycin	0.0019685
GU467	GEM-US-467	UTI	Enterococcus faecalis	100000	NA	NA	Yes	Susceptible	1	1	Lincosamide	0.119094
GU467	GEM-US-467	UTI	Enterococcus faecalis	100000	NA	NA	Yes	Susceptible	1	1	Macrolide	0.17126
GU467	GEM-US-467	UTI	Enterococcus faecalis	100000	NA	NA	Yes	Susceptible	1	27	Mupirocin	0.000984252
GU467	GEM-US-467	UTI	Enterococcus faecalis	100000	NA	NA	Yes	Susceptible	1	36	Phenicol	0.00393701
GU467	GEM-US-467	UTI	Enterococcus faecalis	100000	NA	NA	Yes	Susceptible	1	8	Pleuromutilin	0.00688976
GU467	GEM-US-467	UTI	Enterococcus faecalis	100000	NA	NA	Yes	Susceptible	1	18	Polypeptide	0.000984252
GU467	GEM-US-467	UTI	Enterococcus faecalis	100000	NA	NA	Yes	Susceptible	1	19	Rifampin	0.00590551
GU467	GEM-US-467	UTI	Enterococcus faecalis	100000	NA	NA	Yes	Susceptible	1	69	Streptogramin	0.132874
GU467	GEM-US-467	UTI	Enterococcus faecalis	100000	NA	NA	Yes	Susceptible	1	72	Sulfonamide	0.00295276
GU467	GEM-US-467	UTI	Enterococcus faecalis	100000	NA	NA	Yes	Susceptible	1	1	Tetracycline	0.378937
GU53	GEM-US-784	UTI	Enterococcus faecalis	50000	NA	NA	Yes	Susceptible	2	2	Aminoglycoside	0.191919
GU53	GEM-US-784	UTI	Enterococcus faecalis	50000	NA	NA	Yes	Susceptible	2	3	Beta-lactam	0.040404
GU53	GEM-US-784	UTI	Enterococcus faecalis	50000	NA	NA	Yes	Susceptible	2	69	Lincosamide	0.181818
GU53	GEM-US-784	UTI	Enterococcus faecalis	50000	NA	NA	Yes	Susceptible	2	5	Macrolide	0.161616
GU53	GEM-US-784	UTI	Enterococcus faecalis	50000	NA	NA	Yes	Susceptible	2	12	Mupirocin	0.10101
GU53	GEM-US-784	UTI	Enterococcus faecalis	50000	NA	NA	Yes	Susceptible	2	3	Pleuromutilin	0.020202
GU53	GEM-US-784	UTI	Enterococcus faecalis	50000	NA	NA	Yes	Susceptible	2	2	Streptogramin	0.181818
GU53	GEM-US-784	UTI	Enterococcus faecalis	50000	NA	NA	Yes	Susceptible	2	27	Tetracycline	0.121212
GU71	GEM-US-1146	UTI	Enterococcus faecalis	80000	NA	NA	Yes	Susceptible	1	18	Aminocoumarin	0.010989
GU71	GEM-US-1146	UTI	Enterococcus faecalis	80000	NA	NA	Yes	Susceptible	1	9	Aminoglycoside	0.010989
GU71	GEM-US-1146	UTI	Enterococcus faecalis	80000	NA	NA	Yes	Susceptible	1	27	Beta-lactam	0.00549451
GU71	GEM-US-1146	UTI	Enterococcus faecalis	80000	NA	NA	Yes	Susceptible	1	12	Diaminopyrimidine	0.120879
GU71	GEM-US-1146	UTI	Enterococcus faecalis	80000	NA	NA	Yes	Susceptible	1	2	Lincosamide	0.153846
GU71	GEM-US-1146	UTI	Enterococcus faecalis	80000	NA	NA	Yes	Susceptible	1	1	Macrolide	0.010989
GU71	GEM-US-1146	UTI	Enterococcus faecalis	80000	NA	NA	Yes	Susceptible	1	4	Mupirocin	0.357143
GU71	GEM-US-1146	UTI	Enterococcus faecalis	80000	NA	NA	Yes	Susceptible	1	1	Pleuromutilin	0.148352
GU71	GEM-US-1146	UTI	Enterococcus faecalis	80000	NA	NA	Yes	Susceptible	1	1	Rifampin	0.00549451
GU71	GEM-US-1146	UTI	Enterococcus faecalis	80000	NA	NA	Yes	Susceptible	1	1	Streptogramin	0.153846
GU71	GEM-US-1146	UTI	Enterococcus faecalis	80000	NA	NA	Yes	Susceptible	1	4	Sulfonamide	0.00549451
GU71	GEM-US-1146	UTI	Enterococcus faecalis	80000	NA	NA	Yes	Susceptible	1	11	Tetracycline	0.0164835
GU78	GEM-US-1088	UTI	Enterococcus faecalis	80000	NA	NA	Yes	Susceptible	2	5	Aminocoumarin	0.25
GU78	GEM-US-1088	UTI	Enterococcus faecalis	80000	NA	NA	Yes	Susceptible	2	6	Lincosamide	0.25
GU78	GEM-US-1088	UTI	Enterococcus faecalis	80000	NA	NA	Yes	Susceptible	2	11	Macrolide	0.25
GU78	GEM-US-1088	UTI	Enterococcus faecalis	80000	NA	NA	Yes	Susceptible	2	90	Streptogramin	0.25
GU81	GEM-US-1954	UTI	Enterococcus faecalis	100000	NA	NA	Yes	Susceptible	2	29	Beta-lactam	0.0306122
GU81	GEM-US-1954	UTI	Enterococcus faecalis	100000	NA	NA	Yes	Susceptible	2	22	Diaminopyrimidine	0.0204082
GU81	GEM-US-1954	UTI	Enterococcus faecalis	100000	NA	NA	Yes	Susceptible	2	116	Lincosamide	0.27551
GU81	GEM-US-1954	UTI	Enterococcus faecalis	100000	NA	NA	Yes	Susceptible	2	4	Macrolide	0.183673
GU81	GEM-US-1954	UTI	Enterococcus faecalis	100000	NA	NA	Yes	Susceptible	2	178	Pleuromutilin	0.0918367
GU81	GEM-US-1954	UTI	Enterococcus faecalis	100000	NA	NA	Yes	Susceptible	2	74	Streptogramin	0.27551
GU81	GEM-US-1954	UTI	Enterococcus faecalis	100000	NA	NA	Yes	Susceptible	2	22	Tetracycline	0.122449
GU83	GEM-US-2089	UTI	Enterococcus faecalis	100000	NA	NA	Yes	Susceptible	2	49	Diaminopyrimidine	0.108108
GU83	GEM-US-2089	UTI	Enterococcus faecalis	100000	NA	NA	Yes	Susceptible	2	21	Lincosamide	0.297297
GU83	GEM-US-2089	UTI	Enterococcus faecalis	100000	NA	NA	Yes	Susceptible	2	2	Macrolide	0.135135
GU83	GEM-US-2089	UTI	Enterococcus faecalis	100000	NA	NA	Yes	Susceptible	2	7	Pleuromutilin	0.162162
GU83	GEM-US-2089	UTI	Enterococcus faecalis	100000	NA	NA	Yes	Susceptible	2	51	Streptogramin	0.297297
