# Supplementary material for: Urinary cell-free DNA is a versatile analyte for monitoring infections of the urinary tract
Source: Nat Commun. 2018 Jun 20;9:2412. doi: 10.1038/s41467-018-04745-0 (PMC6010457; doi:10.1038/s41467-018-04745-0)
Supplement: Supplementary file 12 — Supplementary Data 9 [file 41467_2018_4745_MOESM12_ESM.xlsx]

## Sheet: Fig5A
SAMPLE NAME	SAMPLE ID	SAMPLE DAY POST TX	STATUS	SECONDARY STATUS	DONOR GENDER	RECIPIENT GENDER	WBC (Lower Limit)	RBC (Lower Limit)	Pyuria	Donor Fraction
AS11	AS 360	367	BKVN	NA	Female	Male	NA	NA	NA	0.9444
AS12	AS 366	183	BKVN	NA	Female	Male	NA	NA	NA	0.7149
AS13	AS 386	316	BKVN	NA	Male	Female	NA	NA	NA	0.4535
AS14	AS 390	1102	BKVN	NA	Female	Male	NA	NA	NA	0.8539
AS16	AS 442	232	BKVN	NA	Female	Male	NA	NA	NA	0.57
AS17	AS 799	351	BKVN	NA	Male	Female	NA	NA	NA	0.2356
AS2	AS 1035	433	BKVN	NA	Female	Male	NA	NA	NA	0.9233
AS21	AS 436	1157	BKVN	NA	Female	Male	NA	NA	NA	0.5827
AS5	AS 1227	966	BKVN	NA	Female	Male	NA	NA	NA	0.6408
AS8	AS 632	467	BKVN	NA	Female	Male	NA	NA	NA	0.6759
BK2	BKV 1089	232	BKVN	NA	Female	Male	NA	NA	NA	0.8659
BK3	BKV 1484	1257	BKVN	NA	Male	Female	NA	NA	NA	0.3459
BC1	TIME-US 009	93	No BKVN	NA	Male	Female	NA	NA	NA	0.2892
BC10	TIME-US 508	525	No BKVN	NA	Female	Male	NA	NA	NA	0.4991
BC2	TIME-US 105	457	No BKVN	NA	Female	Male	NA	NA	NA	0.6519
BC9	TIME-US 443	1140	No BKVN	NA	Female	Male	NA	NA	NA	0.6167
GU12	GEM-US-342	32	No UTI	NA	Male	Female	8	3	FALSE	0.2109
GU18	GEM-US-512	9	No UTI	NA	Female	Male	6	50	FALSE	0.2651
GU21	GEM-US-666	29	No UTI	NA	Female	Male	NA	NA	NA	0.3245
GU22	GEM-US-679	9	No UTI	NA	Female	Male	0	50	FALSE	0.2552
GU28	GEM-US-1187	27	No UTI	NA	Male	Female	3	1	FALSE	0.2322
GU36	GEM-US-716	12	No UTI	NA	Female	Male	2	1	FALSE	0.4245
GU41	GEM-US-838	29	No UTI	NA	Female	Male	7	5	FALSE	0.1073
GU42	GEM-US-840	28	No UTI	NA	Female	Male	3	1	FALSE	0.5357
GU43	GEM-US-843	9	No UTI	NA	Male	Female	13	9	TRUE	0.2619
GU46	GEM-US-978	28	No UTI	NA	Male	Female	12	3	TRUE	0.0661
GU8	GEM-US-196	10	No UTI	NA	Male	Female	17	19	TRUE	0.1191
GU16	GEM-US-456	2	No UTI, Early	NA	Female	Male	NA	NA	NA	0.1786
GU20	GEM-US-622	1	No UTI, Early	NA	Female	Male	NA	NA	NA	0.3705
GU35	GEM-US-647	1	No UTI, Early	NA	Female	Male	NA	NA	NA	0.6404
GU39	GEM-US-788	2	No UTI, Early	NA	Male	Female	NA	NA	NA	0.7169
GU6	GEM-US-156	3	No UTI, Early	NA	Male	Female	NA	NA	NA	0.127
GU1438	GEM-US-1438	32	Post Rare Viral Infection	NA	Male	Female	NA	NA	NA	0.3949
GU1264	GEM-US-1264	9	Pre Rare Viral Infection	NA	Male	Female	26	50	TRUE	0.3302
GU1	GEM-US-203	2	Pre-/Post-UTI	NA	Male	Female	NA	NA	NA	0.0959
GU1586	GEM-US-1586	24	Pre-/Post-UTI	NA	Male	Female	21	5	TRUE	0.075
GU17	GEM-US-497	34	Pre-/Post-UTI	NA	Female	Male	NA	NA	NA	0.149
GU34	GEM-US-1208	48	Pre-/Post-UTI	NA	Male	Female	1	0	FALSE	0.8339
GU47	GEM-US-185	13	Pre-/Post-UTI	NA	Male	Female	10	50	FALSE	0.3278
GU50	GEM-US-720	1	Pre-/Post-UTI	NA	Male	Female	NA	NA	NA	0.1674
GU58	GEM-US-1463	2	Pre-/Post-UTI	NA	Male	Female	NA	NA	NA	0.167
GU59	GEM-US-1946	18	Pre-/Post-UTI	NA	Male	Female	11	4	TRUE	0.0536
GU60	GEM-US-1948	62	Pre-/Post-UTI	No BKVN	Male	Female	NA	NA	NA	0.0558
GU61	GEM-US-290	30	Pre-/Post-UTI	NA	Male	Female	14	20	TRUE	0.2423
GU64	GEM-US-1090	22	Pre-/Post-UTI	NA	Male	Female	2	2	FALSE	0.25
GU66	GEM-US-1608	27	Pre-/Post-UTI	NA	Male	Female	8	5	FALSE	0.2121
GU68	GEM-US-2103	29	Pre-/Post-UTI	NA	Male	Female	50	50	TRUE	0.1199
GU75	GEM-US-1660	31	Pre-/Post-UTI	NA	Male	Female	NA	NA	NA	0.1034
GU76	GEM-US-1712	31	Pre-/Post-UTI	NA	Male	Female	26	37	TRUE	0.0921
GU10	GEM-US-267	14	UTI	NA	Male	Female	11	50	TRUE	0.1135
GU1209	GEM-US-1209	30	UTI	NA	Female	Male	30	22	TRUE	0.1673
GU19	GEM-US-597	46	UTI	NA	Female	Male	NA	NA	NA	0.1697
GU2300	GEM-US-2300	21	UTI	NA	Male	Female	2	15	FALSE	0.36
GU2709	GEM-US-2709	29	UTI	NA	Male	Female	33	23	TRUE	0.1537
GU3825	GEM-US-3825	10	UTI	NA	Female	Male	6	50	FALSE	0.33
GU4446	GEM-US-4446	337	UTI	NA	Male	Female	1	5	FALSE	0.4113
GU454	GEM-US-454	7	UTI	NA	Male	Female	0	50	FALSE	0.5277
GU52	GEM-US-779	9	UTI	NA	Male	Female	50	50	TRUE	0.0348
GU54	GEM-US-397	30	UTI	NA	Male	Female	7	7	FALSE	0.122
GU62	GEM-US-409	48	UTI	NA	Male	Female	6	2	FALSE	0.7778
GU63	GEM-US-942	30	UTI	NA	Male	Female	50	4	TRUE	0.0574
GU67	GEM-US-1752	36	UTI	NA	Male	Female	8	2	FALSE	0.1724
GU69	GEM-US-465	55	UTI	NA	Male	Female	27	1	TRUE	0.5204
GU70	GEM-US-1052	49	UTI	NA	Male	Female	0	1	FALSE	0.0986
GU71	GEM-US-1146	29	UTI	NA	Male	Female	6	4	FALSE	0.29
GU73	GEM-US-1538	20	UTI	NA	Male	Female	10	5	FALSE	0.1181
GU79	GEM-US-1501	8	UTI	NA	Male	Female	50	26	TRUE	0.0878
GU81	GEM-US-1954	9	UTI	NA	Male	Female	16	50	TRUE	0.2416
GU82	GEM-US-1970	20	UTI	NA	Male	Female	19	16	TRUE	0.1608
GU83	GEM-US-2089	25	UTI	NA	Male	Female	50	50	TRUE	0.1109
