# Supplementary material for: Urinary cell-free DNA is a versatile analyte for monitoring infections of the urinary tract
Source: Nat Commun. 2018 Jun 20;9:2412. doi: 10.1038/s41467-018-04745-0 (PMC6010457; doi:10.1038/s41467-018-04745-0)
Supplement: Supplementary file 13 — Supplementary Data 10 [file 41467_2018_4745_MOESM13_ESM.xlsx]

## Sheet: Fig5B
SAMPLE NAME	SAMPLE ID	DONOR GENDER	RECIPIENT GENDER	Days, post-TX	Donor Fraction (%)	Qubit 3.0 HS DNA conc. (ng/uL)	Donor DNA (ng/mL urine)	Max error bar, Donor DNA (ng/mL urine)	Min error bar, Donor DNA (ng/mL urine)
GU12	GEM-US-342	Male	Female	32	21.0896	0.547	3.4608	5.35886	1.56274
GU16	GEM-US-456	Female	Male	2	17.8573	3.01	16.1252	17.7323	14.518
GU18	GEM-US-512	Female	Male	9	26.507	0.957	7.61015	9.99578	5.22453
GU20	GEM-US-622	Female	Male	1	37.0477	0.449	4.99033	8.32462	1.65603
GU21	GEM-US-666	Female	Male	29	32.4528	0.382	3.71909	6.63984	0.798339
GU22	GEM-US-679	Female	Male	9	25.5159	2.35	17.9887	20.2851	15.6922
GU35	GEM-US-647	Female	Male	1	64.0384	0.658	12.6412	18.4047	6.87773
GU36	GEM-US-716	Female	Male	12	42.446	0.45	5.73021	9.55035	1.91007
GU39	GEM-US-788	Male	Female	2	71.6901	0.282	6.06498	12.5171	-0.38713
GU41	GEM-US-838	Female	Male	29	10.7257	1.54	4.95526	5.92056	3.98995
GU42	GEM-US-840	Female	Male	28	53.5723	0.333	5.35187	10.1734	0.530366
GU43	GEM-US-843	Male	Female	9	26.1908	0.351	2.75789	5.11506	0.400719
GU46	GEM-US-978	Male	Female	28	6.61413	0.441	0.875049	1.47032	0.279778
GU6	GEM-US-156	Male	Female	3	12.7003	8.37	31.8905	33.0335	30.7475
GU8	GEM-US-196	Male	Female	10	11.9118	1.23	4.39544	5.4675	3.32338
